# Supplementary material for: The presence of benzene ring activating CoA ligases for aromatics degradation in the ANaerobic MEthanotrophic (ANME) archaea
Source: Microbiol Spectr. 2023 Sep 27;11(5):e01766-23. doi: 10.1128/spectrum.01766-23 (PMC10581246; doi:10.1128/spectrum.01766-23)
Supplement: Supplementary Tables — Sheets 1, 2, and 3. [file spectrum.01766-23-s0002.xlsx]

## Sheet: Sheet1
	S1 The information of the 62 ANME MAGs.
		Taxonomy ID		Assembly(GCA)	Biosample	Project	sample site
	ANME1	2759913	Methanosarcinales_ANME-1_ERB6.fasta	-	-	-	-
	ANME1	2759912	Methanosarcinales_ANME-1_ERB7.fasta	-	-	-	-
	ANME1	2759911	Methanosarcinales_ANME-2c_ERB4.fasta	-	-	-	-
	ANME2	588816	ANME-2_GCA_902158755.1_SYNGOMJ08_protein.faa	GCA_902158755.1	SAMEA5756322	PRJEB32776	sediment core from an oil seep Gulf of Mexico
+	ANME2	588816	ANME-2_HR1_GCA_002926195.1_ASM292619v1_protein.faa	GCF_002926195.1	SAMN06562579	PRJNA290197	44.6695 N 125.0982 W Pacific Ocean: Hydrate Ridge North sediment
	ANME2	588816	ANME-2_GCA_001766825.1_ASM176682v1_protein.faa	GCA_001766825.1	SAMN04871411	PRJNA318983	27.100437 N 111.124548 W Mexico: Guaymas Basin, Gulf of California hydrothermal sediments
	ANME2	588816	ANME-2_GCA_001766815.1_ASM176681v1_protein.faa	GCA_001766815.1	SAMN04880560	PRJNA319143	27.100437 N 111.124548 W Mexico: Guaymas Basin, Gulf of California hydrothermal sediments
	ANME1	1046933	Methanophagales_ex4572_4_GCA_002254785.1_ASM225478v1_protein.faa	GCA_002254785.1	SAMN06647984	PRJNA362212	27.0423 N 111.2456 W Guaymas Basin, Gulf of California deep-sea hydrothermal vent sediments
+	ANME2	588816	ANME-2_GCA_003194445.1_ASM319444v1_protein.faa	GCA_003194445.1	SAMN08435051	PRJNA418316	42.7063 N 10.1176 E Italy: Mediterranean Sea marine sediment
+	ANME1	2056316	Methanophagales_GCA_003194425.1_ASM319442v1_protein.faa	GCA_003194425.1	SAMN08434975	PRJNA418316	27.100437 N 111.124548 W Mexico: Guaymas Basin, Gulf of California hydrothermal sediments
+	ANME1	1046933	Methanophagales_GCA_003194435.1_ASM319443v1_protein.faa	GCA_003194435.1	SAMN08434988	PRJNA418316	27.100437 N 111.124548 W Mexico: Guaymas Basin, Gulf of California hydrothermal sediments
+	ANME2	588816	ANME-2_GCA_003601535.1_ASM360153v1_protein.faa	GCA_003601535.1	SAMN08103063	PRJNA418890	Mexico: Guaymas Basin, Gulf of California marine sediment
	ANME2	588816	ANME-2_GCA_003601555.1_ASM360155v1_protein.faa	GCA_003601555.1	SAMN08103062	PRJNA418890	Mexico: Guaymas Basin, Gulf of California marine sediment
+	ANME1	1046933	Methanophagales_GCA_003601545.1_ASM360154v1_protein.faa	GCA_003601545.1	SAMN08103064	PRJNA418890	Mexico: Guaymas Basin, Gulf of California marine sediment
+	ANME1	1046933	Methanophagales_GCA_003601795.1_ASM360179v1_protein.faa	GCA_003601795.1	SAMN08103065	PRJNA418890	Mexico: Guaymas Basin, Gulf of California marine sediment
+	ANME1	2081361	ANME-1_GCA_009903435.1_ASM990343v1_AG-394-G21	GCA_009903435.1	SAMN08432500	PRJNA431796	21.8999 N 93.4352 W Gulf of Mexico cold seep sediment
+	ANME2	588816	ANME-2_GCA_003336385.2_ASM333638v2_protein.faa	GCA_003336385.2	SAMN08606019	PRJNA431796	33.7891 N 118.6683 W methane seep sediment
+	ANME2	588816	ANME-2_GCA_009649835.1_ASM964983v1_protein.faa	GCA_009649835.1	SAMN08574221	PRJNA431796	33.7891 N 118.6683 W Pacific Ocean:Santa Monica Mounds, Ca methane seep
+	ANME2	588816	ANME-2_GCA_013374455.1_ASM1337445v1_protein.faa	GCA_013374455.1	SAMN08574232	PRJNA431796	33.7891 N 118.6683 W Pacific Ocean:Santa Monica Mounds, Ca methane seep sediment
+	ANME2	588816	ANME-2_GCA_013374465.1_ASM1337446v1_protein.faa	GCA_013374465.1	SAMN08574233	PRJNA431796	33.7891 N 118.6683 W methane seep sediment
+	ANME2	588816	ANME-2_GCA_013374405.1_ASM1337440v1_protein.faa	GCA_013374405.1	SAMN08574235	PRJNA431796	31.71 N 32.37 E Mediterranean Sea Amon Mud Volcano
+	ANME2	588816	ANME-2_GCA_013374355.1_ASM1337435v1_protein.faa	GCA_013374355.1	SAMN08574236	PRJNA431796	31.71 N 32.37 E Mediterranean Sea Amon Mud Volcano
+	ANME2	588816	ANME-2_GCA_005504395.1_ASM550439v1_protein.faa	GCA_005504395.1	SAMN08574234	PRJNA431796	44.5692 N 125.1539 W cold seep
+	ANME2	588816	ANME-2_GCA_013374365.1_ASM1337436v1_protein.faa	GCA_013374365.1	SAMN08574237	PRJNA431796	44.5692 N 125.1539 W cold seep
+	ANME2	588816	ANME-2_GCA_013374495.1_ASM1337449v1_protein.faa	GCA_013374495.1	SAMN08574229	PRJNA431796	44.5692 N 125.1539 W ocean floor methane seep sediment
+	ANME2	588816	ANME-2_GCA_013374525.1_ASM1337452v1_protein.faa	GCA_013374525.1	SAMN08574230	PRJNA431796	44.5692 N 125.1539 W methane seep sediment
+	ANME2	588816	ANME-2_GCA_013374385.1_ASM1337438v1_protein.faa	GCA_013374385.1	SAMN08574231	PRJNA431796	72.0032 N 14.7205 E Atlantic Ocean:Norwegian Sea mud volcano
+	ANME2	588816	ANME-2_GCA_013572335.1_ASM1357233v1_protein.faa	GCA_013572335.1	SAMN08574228	PRJNA431796	72.005 N 14.733333 E ocean floor mud volcano
+	ANME2	588816	ANME-2_GCA_013572355.1_ASM1357235v1_protein.faa	GCA_013572355.1	SAMN08574240	PRJNA431796	72.005 N 14.733333 E Haakon Mosby Mud Volcano
+	ANME1	2081359	Methanophagales_GoMg2_GCA_013180585.1_ASM1318058v1_protein.faa	GCA_013180585.1	SAMN08574219	PRJNA431796	21.8999 N 93.4352 W Gulf of Mexico cold seep sediment
+	ANME1	1046933	Methanophagales_GCA_003336485.1_ASM333648v1_protein.faa	GCA_003336485.1	SAMN08574241	PRJNA431796	44.5692 N 125.1539 W cold seep methane seep sediment
+	ANME1	1046933	Methanophagales_AG-394-G06_GCA_009903405.1_ASM990340v1_protein.faa	GCA_009903405.1	SAMN08432499	PRJNA431796	21.8999 N 93.4352 W Gulf of Mexico cold seep sediment
+	ANME1	2081357/1046933	Methanophagales_GoMg4_GCA_012979255.1_ASM1297925v1_protein.faa	GCA_012979255.1	SAMN08574218	PRJNA431796	21.8999 N 93.4352 W Gulf of Mexico cold seep sediment
+	ANME1	1046933	Methanophagales_GoMg3.2_GCA_013180565.1_ASM1318056v1_protein.faa	GCA_013180565.1	SAMN08574217	PRJNA431796	21.8999 N 93.4352 W Gulf of Mexico cold seep sediment
+	ANME1	1046933	Methanophagales_GoMg1_GCA_013180605.1_ASM1318060v1_protein.faa	GCA_013180605.1	SAMN08574220	PRJNA431796	21.8999 N 93.4352 W Gulf of Mexico cold seep sediment
+	ANME1	1046933	Methanophagales_GCA_013374425.1_ASM1337442v1_protein.faa	GCA_013374425.1	SAMN08574226	PRJNA431796	44.5692 N 125.1539 W Pacific Ocean:Hydrate Ridge methane seep sediment
+	ANME1	2056316	Methanophagales_GCA_013374505.1_ASM1337450v1_protein.faa	GCA_013374505.1	SAMN08574227	PRJNA431796	44.5692 N 125.1539 W Pacific Ocean:Hydrate Ridge methane seep sediment
+	ANME1	2056316	Methanophagales_GCA_013374555.1_ASM1337455v1_protein.faa	GCA_013374555.1	SAMN08574224	PRJNA431796	44.5692 N 125.1539 W Pacific Ocean:Hydrate Ridge methane seep sediment
+	ANME1	2056316	Methanophagales_GCA_013374565.1_ASM1337456v1_protein.faa	GCA_013374565.1	SAMN08574223	PRJNA431796	44.5692 N 125.1539 W Pacific Ocean:Hydrate Ridge methane seep sediment
+	ANME1	2056316	Methanophagales_GCA_014061035.1_ASM1406103v1_protein.faa	GCA_014061035.1	SAMN15518188	PRJNA431796	30.116 N 42.116 W Atlantic Ocean: Lost City Hydrothermal Field
	ANME1	2056316	Methanophagales_GCA_020793595.1_ASM2079359v1_protein.faa	GCA_020793595.1	SAMN08574225	PRJNA431796	35.56172 N 9.50721 W
	ANME2		ANME-2_GCA_003336385.1_ASM333638v1_protein.faa	GCA_003336385.1	SAMN08606019	PRJNA431796	33.7891 N 118.6683 W cold seep ediment
	ANME2	2250255	ANME-2c-GOS_GCA_004211975.1_ASM421197v1_protein	GCA_004211975.1	SAMN10390739	PRJNA472146	28.615 N 88.172 W Gulf of Mexico natural oil seep
	ANME1	2491082	Methanophagales_GCA_004212135.1_ASM421213v1_ANME-1-THS.fasta	GCA_004212135.1	SAMN10387997	PRJNA472146	29.606 N 85.747 E Tibetan Hot Spring sediment
	ANME2	588816	ANME-2_GCA_011042965.1_ASM1104296v1_protein.faa	GCA_011042965.1	SAMN09638356	PRJNA480137	27.0078 N 111.4071 W Mexico: Guaymas Basin, Gulf of California marine hydrothermal sediment
	ANME2	588816	ANME-2_GCA_011052865.1_ASM1105286v1_protein.faa	GCA_011052865.1	SAMN09638579	PRJNA480137	27.100437 N 111.124548 W Mexico: Guaymas Basin, Gulf of California hydrothermal sediments
+	ANME2	588816	ANME-2_GCA_004526155.1_ASM452615v1_protein.faa	GCA_004526155.1	SAMN11127053	PRJNA511814	63.29 N 19.49 E Bothnian Sea sediment, brakish estuary river sediment
	ANME1	1046933	Methanophagales_GCA_012962515.1_ASM1296251v1_protein.faa	GCA_012962515.1	SAMN10967532	PRJNA522654	18.375 N 81.7976 W Mid-Cayman Rise Vent Fluids
	ANME1	2056316	Methanophagales_GCA_013139985.1_ASM1313998v1_protein.faa	GCA_013139985.1	SAMN13287923	PRJNA562730	41.77033333 S 176.0835 E marine cold seep sediment
+	ANME2	588816	ANME-2_GCA_014237115.1_ASM1423711v1_protein.faa	GCA_014237115.1	SAMN13483410	PRJNA593687	35.65 N 7.33 W cold seep sediment sample 8 MPa II
+	ANME2	588816	ANME-2_GCA_014237125.1_ASM1423712v1_protein.faa	GCA_014237125.1	SAMN13483409	PRJNA593687	35.65 N 7.33 W cold seep sediment sample 15 MPa
+	ANME2	588816	ANME-2_GCA_014237135.1_ASM1423713v1_protein.faa	GCA_014237135.1	SAMN13483408	PRJNA593687	35.65 N 7.33 W cold seep sediment sample 15 Mpa
+	ANME2	588816	ANME-2_GCA_014237145.1_ASM1423714v1_protein.faa	GCA_014237145.1	SAMN13483406	PRJNA593687	35.65 N 7.33 W cold seep sediment sample 8 MPaI
+	ANME2	588816	ANME-2_GCA_014237495.1_ASM1423749v1_protein.faa	GCA_014237495.1	SAMN13483407	PRJNA593687	35.65 N 7.33 W cold seep sediment sample 8 MPa
	ANME1	2056316	Methanophagales_GCA_017883965.1_ASM1788396v1	GCA_017883965.1	SAMN18059653	PRJNA599172	8.68 N 84.03 W Pacific Ocean: off Costa Rica Margin marine sediment
	ANME1	2056316	Methanophagales_GCA_014859735.1_ASM1485973v1_protein.faa	GCA_014859735.1	SAMN15871821	PRJNA636628	45.4261 N 36.4780 E bubbling pool in the central crater-like structure of an active mud volcano
	ANME2	588816	ANME-2_GCA_016782355.1_ASM1678235v1_protein.faa	GCA_016782355.1	SAMN16436384	PRJNA638805	43.155517 N 28.005383 E Brackish water, Black Sea
	ANME1	2056316	Methanophagales_GCA_021159465.1_ASM2115946v1_protein	GCA_021159465.1	SAMN18353497	PRJNA713414	23.957043 N 108.862273 W marine hydrothermal sediment
	ANME1	2056316	Methanophagales_GCA_021161765.1_ASM2116176v1_protein	GCA_021161765.1	SAMN18353713	PRJNA713414	23.957043 N 108.862273 W marine hydrothermal sediment
	ANME1	2056316	Methanophagales_GCA_021159475.1_ASM2116176v2_protein	GCA_021159475.1	SAMN18353498	PRJNA713414	23.957043 N 108.862273 W marine hydrothermal sediment
	ANME1	2056316	Methanophagales_GCA_021160825.1_ASM2116082v1_protein	GCA_021160825.1	SAMN18353760	PRJNA713414	23.957043 N 108.862273 W marine hydrothermal sediment
+	ANME2	588816	ANME-2_GCA_019429385.1_ASM1942938v1_protein.faa	GCA_019429385.1	SAMN20345953	PRJNA748847	45.204444 N 36.785000 E sediment and water from a salsa lake of a terrestrial mud volcano

## Sheet: Sheet2
S2 List of the distributed PCL information in 77 cold seeps.
qseqid	sseqid	pident	length	mismatch	gapopen	qstart	qend	sstart	send	evalue	bitscore	staxids	sscinames	stitle
JGI20130J15003_100001091	MBS7626137.1	61.7	433	165	1	9	441	1	432	3.96e-197	563		N/A	MBS7626137.1 phenylacetate--CoA ligase [Candidatus Bathyarchaeota archaeon]
JGI20130J15003_100006059	HGF26512.1	87.1	435	56	0	7	441	6	440	1.17e-289	798		N/A	HGF26512.1 phenylacetate--CoA ligase family protein [Deltaproteobacteria bacterium]
JGI20130J15003_100008150	RLF21554.1	65	440	149	1	3	442	2	436	5.25e-224	632	2250277	Thermoprotei archaeon	RLF21554.1 phenylacetate--CoA ligase family protein [Thermoprotei archaeon]
JGI20130J15003_100009155	WP_245735311.1	85.8	429	61	0	5	433	5	433	3.65e-279	770	39841	Thermodesulforhabdus norvegica	WP_245735311.1 phenylacetate--CoA ligase [Thermodesulforhabdus norvegica]
JGI20130J15003_100011616	HDL90011.1	81.4	435	80	1	3	437	9	442	8.76e-266	737		N/A	HDL90011.1 phenylacetate--CoA ligase family protein [Thermodesulforhabdus norvegica]
JGI20130J15003_100016022	HGZ68141.1	93.7	429	27	0	1	429	1	429	3.99e-299	820		N/A	HGZ68141.1 phenylacetate--CoA ligase family protein [Deltaproteobacteria bacterium]
JGI20130J15003_100019114	WP_093395207.1	90.5	433	41	0	1	433	1	433	2.82e-285	786	39841	Thermodesulforhabdus norvegica	WP_093395207.1 phenylacetate--CoA ligase [Thermodesulforhabdus norvegica]
JGI20130J15003_100025930	HDO80514.1	57	344	145	3	4	346	11	352	6.05e-131	392		N/A	HDO80514.1 phenylacetate--CoA ligase family protein [Candidatus Bathyarchaeota archaeon]
JGI20130J15003_10003157	HGI30266.1	99.5	432	2	0	1	432	1	432	0	869		N/A	HGI30266.1 phenylacetate--CoA ligase family protein [Candidatus Caldatribacterium californiense]
JGI20130J15003_10004046	TDA28953.1	99.3	431	3	0	1	431	1	431	1.87e-314	859	2250530	Archaeoglobi archaeon	TDA28953.1 phenylacetate--CoA ligase [Archaeoglobi archaeon]
JGI20130J15003_100040426	TDA28934.1	99.8	435	1	0	1	435	1	435	0	869	2250530	Archaeoglobi archaeon	TDA28934.1 phenylacetate--CoA ligase [Archaeoglobi archaeon]
JGI20130J15003_100058622	HGX13248.1	98.8	422	5	0	1	422	1	422	2.45e-310	848		N/A	HGX13248.1 phenylacetate--CoA ligase family protein [Deltaproteobacteria bacterium]
JGI20130J15003_100064514	RZN57023.1	100	429	0	0	1	429	1	429	4.42e-312	853	2250257	Candidatus Verstraetearchaeota archaeon	RZN57023.1 phenylacetate--CoA ligase family protein [Candidatus Verstraetearchaeota archaeon]
JGI20130J15003_10007639	MBW1974631.1	76.4	428	101	0	12	439	6	433	1.29e-242	678		N/A	MBW1974631.1 phenylacetate--CoA ligase [Deltaproteobacteria bacterium]
JGI20130J15003_10007712	HGX13226.1	100	443	0	0	1	443	1	443	0	909		N/A	HGX13226.1 phenylacetate--CoA ligase family protein [Deltaproteobacteria bacterium]
JGI20130J15003_10009947	HGI31420.1	100	422	0	0	18	439	1	422	4.46e-306	838		N/A	HGI31420.1 phenylacetate--CoA ligase family protein [Candidatus Caldatribacterium californiense]
JGI20130J15003_100125923	RZN57215.1	100	384	0	0	1	384	1	384	1.81e-279	767	2250257	Candidatus Verstraetearchaeota archaeon	RZN57215.1 phenylacetate--CoA ligase family protein [Candidatus Verstraetearchaeota archaeon]
JGI20130J15003_100143213	HHS90185.1	82	433	77	1	1	432	1	433	3.76e-265	735		N/A	HHS90185.1 phenylacetate--CoA ligase family protein [Deltaproteobacteria bacterium]
JGI20130J15003_100152417	HGX12985.1	99.5	438	2	0	1	438	1	438	0	886		N/A	HGX12985.1 phenylacetate--CoA ligase family protein [Deltaproteobacteria bacterium]
JGI20130J15003_100178511	TDA39296.1	99.5	429	2	0	1	429	1	429	3.63e-311	851	2250257	Candidatus Verstraetearchaeota archaeon	TDA39296.1 phenylacetate--CoA ligase [Candidatus Verstraetearchaeota archaeon]
JGI20130J15003_100227318	TDA28953.1	99.3	431	3	0	1	431	1	431	1.87e-314	859	2250530	Archaeoglobi archaeon	TDA28953.1 phenylacetate--CoA ligase [Archaeoglobi archaeon]
JGI20130J15003_10023109	HEN52199.1	98.4	433	7	0	1	433	1	433	2.87e-310	849		N/A	HEN52199.1 phenylacetate--CoA ligase family protein [Caldimicrobium sp.]
JGI20130J15003_100231011	HEN52197.1	99.3	434	3	0	1	434	1	434	5.37e-311	851		N/A	HEN52197.1 phenylacetate--CoA ligase family protein [Caldimicrobium sp.]
JGI20130J15003_100234618	TDA27353.1	99	407	4	0	1	407	6	412	1.08e-293	805	2250530	Archaeoglobi archaeon	TDA27353.1 phenylacetate--CoA ligase family protein [Archaeoglobi archaeon]
JGI20130J15003_10025187	MCC6028237.1	99.8	431	1	0	1	431	1	431	0	870	2250530	Archaeoglobi archaeon	MCC6028237.1 phenylacetate--CoA ligase [Archaeoglobus sp.]
JGI20130J15003_100254312	MCD6408542.1	80.2	415	80	1	32	444	20	434	1.74e-240	673		N/A	MCD6408542.1 phenylacetate--CoA ligase [bacterium]
JGI20130J15003_100254315	MBN1445794.1	62.6	428	156	2	15	439	4	430	4.16e-190	545		N/A	MBN1445794.1 phenylacetate--CoA ligase [Candidatus Omnitrophica bacterium]
JGI20130J15003_100259311	TDA34557.1	87.1	434	56	0	4	437	3	436	1.24e-299	822	2546570;2546571	Candidatus Nezhaarchaeota archaeon WYZ-LMO7;Candidatus Nezhaarchaeota archaeon WYZ-LMO8	TDA34557.1 phenylacetate--CoA ligase family protein [Candidatus Nezhaarchaeota archaeon WYZ-LMO8]
JGI20130J15003_100292210	WP_072867352.1	83.1	437	74	0	1	437	1	437	5.47e-285	785	348840;1121432	Desulfofundulus thermosubterraneus;Desulfofundulus thermosubterraneus DSM 16057	WP_072867352.1 phenylacetate--CoA ligase [Desulfofundulus thermosubterraneus]
JGI20130J15003_10038992	MCC6057873.1	77.5	427	96	0	5	431	6	432	2.79e-249	695		N/A	MCC6057873.1 phenylacetate--CoA ligase [Desulfurococcaceae archaeon]
JGI20130J15003_100408914	TDA39160.1	99	203	2	0	1	203	1	203	6.17e-139	402	2250257	Candidatus Verstraetearchaeota archaeon	TDA39160.1 phenylacetate--CoA ligase [Candidatus Verstraetearchaeota archaeon]
JGI20130J15003_10042233	MBI4318148.1	66	430	146	0	1	430	1	430	2.68e-220	622		N/A	MBI4318148.1 AMP-binding protein [Chloroflexi bacterium]
JGI20130J15003_10043906	HGX13226.1	100	443	0	0	1	443	1	443	0	909		N/A	HGX13226.1 phenylacetate--CoA ligase family protein [Deltaproteobacteria bacterium]
JGI20130J15003_10046638	HGD36016.1	89	437	48	0	1	437	1	437	6.75e-291	800		N/A	HGD36016.1 phenylacetate--CoA ligase family protein [Nitrososphaerales archaeon]
JGI20130J15003_100502111	TDA27441.1	98	402	8	0	1	402	1	402	2.16e-287	788	2250530	Archaeoglobi archaeon	TDA27441.1 phenylacetate--CoA ligase family protein [Archaeoglobi archaeon]
JGI20130J15003_10059035	NHW44927.1	96.6	353	12	0	13	365	1	353	2.35e-242	671		N/A	NHW44927.1 phenylacetate--CoA ligase [Candidatus Verstraetearchaeota archaeon]
JGI20130J15003_10061024	TDA28099.1	99.5	435	2	0	1	435	1	435	5.15e-314	858	2250530	Archaeoglobi archaeon	TDA28099.1 phenylacetate--CoA ligase [Archaeoglobi archaeon]
JGI20130J15003_10061971	WP_013909447.1	98.6	280	4	0	1	280	1	280	7.1e-197	555	795359;1295609	Thermodesulfobacterium geofontis OPF15;Thermodesulfobacterium geofontis	WP_013909447.1 phenylacetate--CoA ligase [Thermodesulfobacterium geofontis]
JGI20130J15003_10061973	WP_013909449.1	98.8	433	5	0	1	433	1	433	2.87e-310	849	795359;1295609	Thermodesulfobacterium geofontis OPF15;Thermodesulfobacterium geofontis	WP_013909449.1 phenylacetate--CoA ligase [Thermodesulfobacterium geofontis]
JGI20130J15003_10096454	HGF76773.1	88.3	443	52	0	1	443	1	443	1.76e-284	785		N/A	HGF76773.1 phenylacetate--CoA ligase [Firmicutes bacterium]
JGI20130J15003_10127922	WP_084664002.1	96.3	432	16	0	1	432	1	432	8.13e-303	830	161154;698762	Thermanaeromonas toyohensis;Thermanaeromonas toyohensis ToBE	WP_084664002.1 phenylacetate--CoA ligase [Thermanaeromonas toyohensis]
JGI20130J15003_10139293	HGH72580.1	99.7	361	1	0	1	361	1	361	1.2e-270	743		N/A	HGH72580.1 phenylacetate--CoA ligase family protein [Hadesarchaea archaeon]
JGI20130J15003_10162644	MCC6026560.1	99	420	4	0	1	420	1	420	1.82e-301	826		N/A	MCC6026560.1 phenylacetate--CoA ligase [Caldimicrobium sp.]
JGI20130J15003_10182124	MCD6408542.1	84	187	30	0	1	187	248	434	1.18e-104	318		N/A	MCD6408542.1 phenylacetate--CoA ligase [bacterium]
JGI20130J15003_10208151	WP_084666994.1	97.7	221	5	0	1	221	1	221	4.3e-149	432	161154	Thermanaeromonas toyohensis	WP_084666994.1 phenylacetate--CoA ligase [Thermanaeromonas toyohensis]
JGI20130J15003_10235851	KUK12999.1	84.6	338	52	0	1	338	1	338	1.19e-214	602	1635264	Moorella sp. 60_41	KUK12999.1 Phenylacetate-CoA ligase [Moorella sp. 60_41]
JGI20130J15003_10248182	WP_013909449.1	95.3	428	20	0	1	428	1	428	2.47e-298	818	795359;1295609	Thermodesulfobacterium geofontis OPF15;Thermodesulfobacterium geofontis	WP_013909449.1 phenylacetate--CoA ligase [Thermodesulfobacterium geofontis]
JGI20130J15003_10333831	MBN1445794.1	67.5	375	121	1	17	391	57	430	2.8e-185	531		N/A	MBN1445794.1 phenylacetate--CoA ligase [Candidatus Omnitrophica bacterium]
JGI20130J15003_10340402	HEL76303.1	97.9	337	7	0	1	337	88	424	1.77e-240	668		N/A	HEL76303.1 phenylacetate--CoA ligase [Firmicutes bacterium]
JGI20130J15003_10383043	WP_013909447.1	97.7	262	6	0	1	262	1	262	1.14e-181	516	795359;1295609	Thermodesulfobacterium geofontis OPF15;Thermodesulfobacterium geofontis	WP_013909447.1 phenylacetate--CoA ligase [Thermodesulfobacterium geofontis]
JGI20130J15003_10419152	HHQ51053.1	99.4	178	1	0	19	196	1	178	6.01e-123	355		N/A	HHQ51053.1 phenylacetate--CoA ligase family protein [Ignisphaera aggregans]
JGI20130J15003_10478522	MCC6057873.1	79.2	298	62	0	1	298	138	435	3.84e-176	504		N/A	MCC6057873.1 phenylacetate--CoA ligase [Desulfurococcaceae archaeon]
JGI20130J15003_10652941	HHP82301.1	80.8	250	48	0	1	250	40	289	1.18e-150	432		N/A	HHP82301.1 phenylacetate--CoA ligase family protein [Ignisphaera aggregans]
JGI20130J15003_10652951	MCC6017071.1	78	250	55	0	1	250	40	289	1.2e-142	417		N/A	MCC6017071.1 phenylacetate--CoA ligase [Desulfurococcaceae archaeon]
JGI20130J15003_10769661	MCC6017071.1	84.8	210	32	0	1	210	74	283	3.87e-130	383		N/A	MCC6017071.1 phenylacetate--CoA ligase [Desulfurococcaceae archaeon]
JGI20130J15003_10975101	HGX58284.1	100	166	0	0	1	166	58	223	2.44e-113	338		N/A	HGX58284.1 phenylacetate--CoA ligase family protein [Armatimonadetes bacterium]
Ga0209013_1000004040	NOQ91890.1	81.4	429	80	0	1	429	1	429	7.92e-254	706		N/A	NOQ91890.1 AMP-binding protein [Flavobacteriaceae bacterium]
Ga0209013_1000025815	NOQ91890.1	80.4	429	84	0	1	429	1	429	1.97e-247	690		N/A	NOQ91890.1 AMP-binding protein [Flavobacteriaceae bacterium]
Ga0209013_1000026631	RLD33290.1	87.6	429	53	0	1	429	1	429	2.8e-282	778	1898104	Bacteroidetes bacterium	RLD33290.1 phenylacetate--CoA ligase family protein [Bacteroidetes bacterium]
Ga0209013_1000038222	RMF84997.1	74.1	428	111	0	8	435	5	432	1.14e-242	678	2026769	Nitrospinae bacterium	RMF84997.1 phenylacetate--CoA ligase family protein [Nitrospinae bacterium]
Ga0209013_1000066711	MBW1606480.1	100	433	0	0	1	433	1	433	0	877		N/A	MBW1606480.1 phenylacetate--CoA ligase [Deltaproteobacteria bacterium]
Ga0209013_100010893	WP_203387195.1	73.3	431	115	0	3	433	1	431	3.53e-233	654	404405	Azospira restricta	WP_203387195.1 phenylacetate--CoA ligase [Azospira restricta]
Ga0209013_1000160412	KPJ99658.1	96.1	433	17	0	1	433	1	433	2.32e-302	829	1703400	Desulfobacterales bacterium SG8_35	KPJ99658.1 phenylacetate--CoA ligase [Desulfobacterales bacterium SG8_35]
Ga0209013_1000160419	NOQ67110.1	96.8	433	14	0	1	433	1	433	1.64e-302	829		N/A	NOQ67110.1 AMP-binding protein [Desulfobacterales bacterium]
Ga0209013_1000199813	HBF43298.1	99.3	404	3	0	1	404	1	404	1.31e-291	799		N/A	HBF43298.1 hypothetical protein [Desulfobacteraceae bacterium]
Ga0209013_100022959	MBE9570327.1	97.4	457	12	0	1	457	1	457	0	914		N/A	MBE9570327.1 phenylacetate--CoA ligase family protein [Proteobacteria bacterium]
Ga0209013_1000264011	HBF42791.1	100	427	0	0	1	427	7	433	4.14e-315	861		N/A	HBF42791.1 AMP-binding protein [Desulfobacteraceae bacterium]
Ga0209013_100028055	MBE9544886.1	93.8	437	27	0	1	437	1	437	6.41e-302	828		N/A	MBE9544886.1 AMP-binding protein [Proteobacteria bacterium]
Ga0209013_1000292515	MBW2225872.1	99.8	431	1	0	1	431	1	431	8.88e-311	850		N/A	MBW2225872.1 phenylacetate--CoA ligase [Deltaproteobacteria bacterium]
Ga0209013_100035932	WP_058485838.1	78.1	430	94	0	1	430	1	430	3.81e-248	692	1473580	Defluviitalea phaphyphila	WP_058485838.1 phenylacetate--CoA ligase [Defluviitalea phaphyphila]
Ga0209013_100040586	RUM37469.1	95.1	432	21	0	1	432	1	432	3.41e-299	821	895	Desulfobulbus sp.	RUM37469.1 phenylacetate--CoA ligase [Desulfobulbus sp.]
Ga0209013_1000405814	MBW1751178.1	95.2	334	16	0	1	334	39	372	3.95e-228	634		N/A	MBW1751178.1 phenylacetate--CoA ligase [Deltaproteobacteria bacterium]
Ga0209013_100045859	HBI15433.1	85.3	435	64	0	1	435	1	435	1.33e-270	749		N/A	HBI15433.1 phenylacetate--CoA ligase [Desulfobulbaceae bacterium]
Ga0209013_100048015	RUM37469.1	87.9	431	52	0	4	434	2	432	1.83e-283	781	895	Desulfobulbus sp.	RUM37469.1 phenylacetate--CoA ligase [Desulfobulbus sp.]
Ga0209013_100048399	OEU83446.1	80.7	467	90	0	1	467	1	467	1.59e-283	784	1869299	Desulfobacterales bacterium S5133MH4	OEU83446.1 hypothetical protein BA865_15795 [Desulfobacterales bacterium S5133MH4]
Ga0209013_100051491	OEU45077.1	99.5	430	2	0	12	441	1	430	0	872	1869302	Desulfobacterales bacterium S7086C20	OEU45077.1 hypothetical protein BBJ60_11500 [Desulfobacterales bacterium S7086C20]
Ga0209013_1000803410	MBW1746384.1	89.5	428	45	0	1	428	2	429	5.4e-281	775		N/A	MBW1746384.1 AMP-binding protein [Deltaproteobacteria bacterium]
Ga0209013_100081112	MBW2392159.1	98.4	429	7	0	1	429	1	429	0	845		N/A	MBW2392159.1 AMP-binding protein [Deltaproteobacteria bacterium]
Ga0209013_100097362	WP_113965707.1	82.7	428	74	0	1	428	1	428	1.28e-256	713	1812012	Oceanihabitans sediminis	WP_113965707.1 AMP-binding protein [Oceanihabitans sediminis]
Ga0209013_100104818	MBW2579531.1	98.1	432	8	0	1	432	1	432	0	846		N/A	MBW2579531.1 phenylacetate--CoA ligase [Deltaproteobacteria bacterium]
Ga0209013_100114371	RLC04670.1	98.6	428	6	0	1	428	1	428	6.01e-312	853	2026735	Deltaproteobacteria bacterium	RLC04670.1 phenylacetate--CoA ligase family protein [Deltaproteobacteria bacterium]
Ga0209013_100117223	MBI5589958.1	74.6	452	115	0	1	452	1	452	6.37e-257	716		N/A	MBI5589958.1 phenylacetate--CoA ligase family protein [Deltaproteobacteria bacterium]
Ga0209013_100121441	WP_212690317.1	77.4	190	43	0	1	190	1	190	7.07e-99	303	1185412	Vallitalea guaymasensis	WP_212690317.1 phenylacetate--CoA ligase [Vallitalea guaymasensis]
Ga0209013_100121734	RLA92285.1	97	427	13	0	1	427	1	427	9.8e-301	824	2026735	Deltaproteobacteria bacterium	RLA92285.1 phenylacetate--CoA ligase family protein [Deltaproteobacteria bacterium]
Ga0209013_100121773	RLE12649.1	79.8	425	86	0	19	443	1	425	5.73e-249	694	2900548	Actinobacteria bacterium	RLE12649.1 phenylacetate--CoA ligase [Actinobacteria bacterium]
Ga0209013_100124107	RMF84997.1	76.5	328	77	0	8	335	5	332	7.26e-187	533	2026769	Nitrospinae bacterium	RMF84997.1 phenylacetate--CoA ligase family protein [Nitrospinae bacterium]
Ga0209013_100132223	MBW2296995.1	90.1	435	43	0	1	435	1	435	8.5e-290	797		N/A	MBW2296995.1 phenylacetate--CoA ligase [Deltaproteobacteria bacterium]
Ga0209013_100136055	RJX20877.1	61.4	430	166	0	5	434	4	433	2.96e-188	540	895	Desulfobulbus sp.	RJX20877.1 phenylacetate--CoA ligase family protein [Desulfobulbus sp.]
Ga0209013_100165664	TET87987.1	99.1	446	4	0	1	446	1	446	0	911	2049433	Desulfobacteraceae bacterium	TET87987.1 phenylacetate--CoA ligase family protein [Desulfobacteraceae bacterium]
Ga0209013_100178242	NOQ91890.1	82.7	428	74	0	1	428	1	428	1.47e-252	703		N/A	NOQ91890.1 AMP-binding protein [Flavobacteriaceae bacterium]
Ga0209013_100213402	PNV87488.1	98.4	433	7	0	1	433	1	433	3.6e-306	838	2049433	Desulfobacteraceae bacterium	PNV87488.1 phenylacetate--CoA ligase [Desulfobacteraceae bacterium]
Ga0209013_100233134	OPX37975.1	86.1	431	60	0	1	431	1	431	6.08e-281	775	1956168	Desulfobacteraceae bacterium 4484_190.2	OPX37975.1 phenylacetate--CoA ligase [Desulfobacteraceae bacterium 4484_190.2]
Ga0209013_100293155	MCD4815308.1	96.1	434	17	0	1	434	1	434	3.06e-303	831		N/A	MCD4815308.1 phenylacetate--CoA ligase [Methanosarcinales archaeon]
Ga0209013_100313053	RLC03447.1	99.5	426	2	0	1	426	10	435	0	844	2026735	Deltaproteobacteria bacterium	RLC03447.1 phenylacetate--CoA ligase [Deltaproteobacteria bacterium]
Ga0209013_100335323	TET87902.1	95.9	439	18	0	1	439	1	439	2.92e-299	822	2049433	Desulfobacteraceae bacterium	TET87902.1 phenylacetate--CoA ligase family protein [Desulfobacteraceae bacterium]
Ga0209013_100350621	RLD33290.1	86.5	385	52	0	3	387	45	429	1.11e-249	694	1898104	Bacteroidetes bacterium	RLD33290.1 phenylacetate--CoA ligase family protein [Bacteroidetes bacterium]
Ga0209013_100377482	MCD4721396.1	82.6	442	77	0	1	442	1	442	8.26e-281	775		N/A	MCD4721396.1 phenylacetate--CoA ligase family protein [Desulfobacula sp.]
Ga0209013_100385391	RZN68055.1	95.5	420	19	0	1	420	1	420	2.47e-295	810	2491085	Candidatus Methanolliviera hydrocarbonicum	RZN68055.1 phenylacetate--CoA ligase family protein [Candidatus Methanolliviera hydrocarbonicum]
Ga0209013_100430171	MBW2573995.1	99.5	430	2	0	1	430	1	430	0	875		N/A	MBW2573995.1 phenylacetate--CoA ligase [Deltaproteobacteria bacterium]
Ga0209013_100440441	RLC13508.1	91.6	443	37	0	54	496	1	443	2.65e-304	837	2026735	Deltaproteobacteria bacterium	RLC13508.1 phenylacetate--CoA ligase family protein [Deltaproteobacteria bacterium]
Ga0209013_100454413	HAJ94627.1	84.7	437	67	0	1	437	1	437	4.19e-275	760		N/A	HAJ94627.1 phenylacetate--CoA ligase [Actinomycetia bacterium]
Ga0209013_100454414	MCD4669973.1	90.7	257	24	0	1	257	183	439	5.62e-163	469		N/A	MCD4669973.1 phenylacetate--CoA ligase [Actinomycetia bacterium]
Ga0209013_100554881	MBC2714256.1	94.2	277	16	0	1	277	1	277	4.05e-185	525		N/A	MBC2714256.1 phenylacetate--CoA ligase [Desulfobacteraceae bacterium]
Ga0209013_100566793	WP_113673615.1	73.7	281	72	1	1	281	152	430	2.18e-143	420	1185412	Vallitalea guaymasensis	WP_113673615.1 phenylacetate--CoA ligase [Vallitalea guaymasensis]
Ga0209013_100569923	OPX34376.1	97.9	466	10	0	1	466	1	466	0	947	1956168	Desulfobacteraceae bacterium 4484_190.2	OPX34376.1 phenylacetate--CoA ligase [Desulfobacteraceae bacterium 4484_190.2]
Ga0209013_100616552	MBW2576026.1	99.1	433	4	0	1	433	1	433	8.25e-312	853		N/A	MBW2576026.1 phenylacetate--CoA ligase [Deltaproteobacteria bacterium]
Ga0209013_100688813	MBW1750645.1	99.5	380	2	0	1	380	53	432	7.95e-273	752		N/A	MBW1750645.1 phenylacetate--CoA ligase [Deltaproteobacteria bacterium]
Ga0209013_100718492	MBN2557820.1	85.1	435	65	0	1	435	1	435	2.82e-272	753		N/A	MBN2557820.1 phenylacetate--CoA ligase [Clostridia bacterium]
Ga0209013_100720382	NNF47129.1	92.2	436	34	0	1	436	1	436	2.47e-294	809		N/A	NNF47129.1 phenylacetate--CoA ligase [Desulfofustis sp.]
Ga0209013_100721622	RZN67738.1	99.5	433	2	0	1	433	1	433	0	867	2491085	Candidatus Methanolliviera hydrocarbonicum	RZN67738.1 phenylacetate--CoA ligase family protein [Candidatus Methanolliviera hydrocarbonicum]
Ga0209013_100793533	RUA01447.1	82.8	443	76	0	1	443	1	443	5.81e-281	776	2026735	Deltaproteobacteria bacterium	RUA01447.1 phenylacetate--CoA ligase family protein [Deltaproteobacteria bacterium]
Ga0209013_100850361	MBL7202934.1	96	430	17	0	1	430	9	438	1.89e-302	829		N/A	MBL7202934.1 AMP-binding protein [Desulfobacteraceae bacterium]
Ga0209013_100880471	MBW1686459.1	88.7	450	51	0	20	469	2	451	5.56e-301	828		N/A	MBW1686459.1 phenylacetate--CoA ligase family protein [Deltaproteobacteria bacterium]
Ga0209013_100891281	PNV86241.1	97.4	429	11	0	1	429	1	429	5.16e-313	855	2049433	Desulfobacteraceae bacterium	PNV86241.1 phenylacetate--CoA ligase [Desulfobacteraceae bacterium]
Ga0209013_100955941	MBW2504307.1	69.9	236	67	2	1	232	52	287	1.49e-111	332		N/A	MBW2504307.1 phenylacetate--CoA ligase [Deltaproteobacteria bacterium]
Ga0209013_100980941	RUA01211.1	86.3	358	48	1	1	358	8	364	1.73e-224	626	2026735	Deltaproteobacteria bacterium	RUA01211.1 phenylacetate--CoA ligase family protein, partial [Deltaproteobacteria bacterium]
Ga0209013_101003942	NNE94618.1	76	337	73	3	1	329	96	432	2.32e-182	521		N/A	NNE94618.1 phenylacetate--CoA ligase [Acidimicrobiales bacterium]
Ga0209013_101028991	MBW2683567.1	96.7	366	12	0	1	366	1	366	1.82e-257	712		N/A	MBW2683567.1 phenylacetate--CoA ligase [Deltaproteobacteria bacterium]
Ga0209013_101054421	RJR21168.1	82.4	426	75	0	1	426	1	426	9.65e-255	708	2049433	Desulfobacteraceae bacterium	RJR21168.1 phenylacetate--CoA ligase family protein [Desulfobacteraceae bacterium]
Ga0209013_101164121	PNV86840.1	98.4	316	5	0	1	316	117	432	2.94e-222	621	2049433	Desulfobacteraceae bacterium	PNV86840.1 phenylacetate--CoA ligase [Desulfobacteraceae bacterium]
Ga0209013_101229641	MCD6585242.1	95.1	285	14	0	1	285	149	433	2.94e-190	539		N/A	MCD6585242.1 phenylacetate--CoA ligase [Desulfobacteraceae bacterium]
Ga0209013_101256081	OPX40439.1	63.8	309	111	1	1	308	6	314	1.26e-150	439	1956167	Desulfobacteraceae bacterium 4484_190.1	OPX40439.1 hypothetical protein B1H11_00105 [Desulfobacteraceae bacterium 4484_190.1]
Ga0209013_101333591	OFX80472.1	70.9	422	123	0	7	428	5	426	3.58e-216	611	1797331	Bacteroidetes bacterium GWE2_29_8	OFX80472.1 phenylacetate--CoA ligase [Bacteroidetes bacterium GWE2_29_8]
Ga0209013_101345562	MBW2297768.1	84.3	280	44	0	1	280	150	429	7.82e-172	492		N/A	MBW2297768.1 phenylacetate--CoA ligase [Deltaproteobacteria bacterium]
Ga0209013_101460111	OPX38189.1	94.4	429	24	0	1	429	5	433	7.71e-300	822	1956168	Desulfobacteraceae bacterium 4484_190.2	OPX38189.1 phenylacetate--CoA ligase [Desulfobacteraceae bacterium 4484_190.2]
Ga0209013_101543281	HEB69169.1	89.2	353	38	0	1	353	1	353	1.18e-235	657		N/A	HEB69169.1 phenylacetate--CoA ligase family protein [Desulfobulbus sp.]
Ga0209013_101732531	CAB1061704.1	93.7	410	26	0	1	410	32	441	3.93e-292	803	698986	Olavius sp. associated proteobacterium Delta 1	CAB1061704.1 Coenzyme A ligase [Olavius sp. associated proteobacterium Delta 1]
Ga0209013_101806662	MBS3957214.1	80.8	234	45	0	3	236	2	235	1.39e-132	390		N/A	MBS3957214.1 phenylacetate--CoA ligase [Clostridiales bacterium]
Ga0209013_101966662	PCH70057.1	94.3	280	16	0	1	280	1	280	8.44e-194	548	1904441	Rhodobacteraceae bacterium	PCH70057.1 phenylacetate--CoA ligase [Rhodobacteraceae bacterium]
Ga0209013_101986341	PCH70057.1	91.2	362	32	0	1	362	75	436	8.84e-241	670	1904441	Rhodobacteraceae bacterium	PCH70057.1 phenylacetate--CoA ligase [Rhodobacteraceae bacterium]
Ga0209013_102165362	NNK14870.1	94.1	273	16	0	1	273	110	382	2.94e-184	521		N/A	NNK14870.1 phenylacetate--CoA ligase [Desulfofustis sp.]
Ga0209013_102218842	MBE0576597.1	86.9	214	28	0	1	214	234	447	2.9e-131	387		N/A	MBE0576597.1 phenylacetate--CoA ligase [Desulfuromonadales bacterium]
Ga0209013_102251071	RTZ99125.1	88.6	368	42	0	1	368	1	368	1.55e-242	675	2026735	Deltaproteobacteria bacterium	RTZ99125.1 phenylacetate--CoA ligase [Deltaproteobacteria bacterium]
Ga0209013_102252311	WP_153144961.1	68.9	299	93	0	19	317	15	313	1.13e-151	442	2570193	Dechloromonas sp. H13	WP_153144961.1 phenylacetate--CoA ligase [Dechloromonas sp. H13]
Ga0209013_102307371	MCD6322000.1	91	301	27	0	1	301	1	301	6.48e-203	572		N/A	MCD6322000.1 phenylacetate--CoA ligase [Clostridiales bacterium]
Ga0209013_102371381	RUA01211.1	86.9	358	46	1	1	358	8	364	7.7e-228	634	2026735	Deltaproteobacteria bacterium	RUA01211.1 phenylacetate--CoA ligase family protein, partial [Deltaproteobacteria bacterium]
Ga0209013_102439661	RTZ99125.1	88.4	352	41	0	1	352	8	359	3.57e-230	643	2026735	Deltaproteobacteria bacterium	RTZ99125.1 phenylacetate--CoA ligase [Deltaproteobacteria bacterium]
Ga0209013_102475992	MBW2431189.1	75.6	238	58	0	18	255	2	239	4.63e-124	369		N/A	MBW2431189.1 phenylacetate--CoA ligase [Deltaproteobacteria bacterium]
Ga0209013_102514642	HHA56460.1	61.3	240	91	1	1	240	1	238	1.76e-98	304		N/A	HHA56460.1 phenylacetate--CoA ligase [Syntrophobacterales bacterium]
Ga0209013_103076032	MBW1750645.1	90.2	254	25	0	1	254	179	432	2.76e-163	469		N/A	MBW1750645.1 phenylacetate--CoA ligase [Deltaproteobacteria bacterium]
Ga0209013_103328122	PLX53759.1	96.7	212	7	0	1	212	77	288	2.25e-145	422	2049433	Desulfobacteraceae bacterium	PLX53759.1 phenylacetate--CoA ligase [Desulfobacteraceae bacterium]
Ga0209013_103826251	RUM39101.1	93.1	261	18	0	1	261	30	290	2.37e-173	495	895	Desulfobulbus sp.	RUM39101.1 phenylacetate--CoA ligase [Desulfobulbus sp.]
Ga0209013_103830001	MBT3206560.1	81.1	164	31	0	1	164	1	164	9.46e-94	288		N/A	MBT3206560.1 phenylacetate--CoA ligase [Gammaproteobacteria bacterium]
Ga0209013_104015711	NCF21170.1	78.2	252	55	0	1	252	55	306	9.26e-142	414		N/A	NCF21170.1 phenylacetate--CoA ligase [Haliea sp.]
Ga0209013_104217561	MBW2584281.1	93	244	17	0	1	244	33	276	2.1e-164	471		N/A	MBW2584281.1 phenylacetate--CoA ligase [Deltaproteobacteria bacterium]
Ga0209013_104248771	MBC2699728.1	96.3	243	9	0	1	243	57	299	1.72e-166	477		N/A	MBC2699728.1 phenylacetate--CoA ligase [ANME-2 cluster archaeon]
Ga0209013_104406062	PKQ17294.1	80	185	36	1	5	189	122	305	1.19e-97	300	2013652	Actinobacteria bacterium HGW-Actinobacteria-7	PKQ17294.1 phenylacetate--CoA ligase [Actinobacteria bacterium HGW-Actinobacteria-7]
Ga0209013_104770841	MBW1897051.1	96.9	224	7	0	1	224	145	368	1.64e-155	448		N/A	MBW1897051.1 phenylacetate--CoA ligase [Deltaproteobacteria bacterium]
Ga0209013_104836851	MCD6323298.1	95.5	222	10	0	1	222	119	340	5.06e-151	435		N/A	MCD6323298.1 phenylacetate--CoA ligase [Clostridiales bacterium]
Ga0209013_105238911	RMG58105.1	78.7	211	45	0	1	211	131	341	1.46e-117	351	2026735	Deltaproteobacteria bacterium	RMG58105.1 phenylacetate--CoA ligase [Deltaproteobacteria bacterium]
Ga0209013_105758121	MBE9569792.1	100	198	0	0	1	198	53	250	6.95e-141	410		N/A	MBE9569792.1 phenylacetate--CoA ligase [Proteobacteria bacterium]
Ga0209013_105773641	MBM4458086.1	75.1	197	49	0	1	197	21	217	7.44e-99	303		N/A	MBM4458086.1 phenylacetate--CoA ligase [Chloroflexi bacterium]
Ga0209013_105875041	MBE3032627.1	92.8	195	14	0	1	195	141	335	2.54e-128	378		N/A	MBE3032627.1 phenylacetate--CoA ligase [Actinomycetia bacterium]
Ga0209013_105916171	MBE0477143.1	83.5	194	32	0	1	194	176	369	1.52e-113	340		N/A	MBE0477143.1 phenylacetate--CoA ligase [Coriobacteriia bacterium]
Ga0209013_106010781	MCF8057227.1	96.9	192	6	0	1	192	8	199	1.4e-124	368		N/A	MCF8057227.1 phenylacetate--CoA ligase [Desulfocapsa sp.]
Ga0209013_106508931	MBC2745847.1	93.4	181	12	0	1	181	156	336	9.34e-120	355		N/A	MBC2745847.1 phenylacetate--CoA ligase [ANME-2 cluster archaeon]
Ga0209013_106822191	MBL1434657.1	92	163	13	0	1	163	1	163	9.89e-105	317		N/A	MBL1434657.1 phenylacetate--CoA ligase [Rhodobacteraceae bacterium]
Ga0209013_107471371	HEB49442.1	92.1	164	13	0	1	164	1	164	6.3e-104	310		N/A	HEB49442.1 phenylacetate--CoA ligase [Desulfobulbus sp.]
JGI24422J19971_1000002934	RLB27547.1	90	428	43	0	1	428	1	428	2.01e-288	793	2026735	Deltaproteobacteria bacterium	RLB27547.1 phenylacetate--CoA ligase family protein [Deltaproteobacteria bacterium]
JGI24422J19971_1000007525	TET90056.1	87.3	464	59	0	8	471	6	469	3.23e-308	847	2049433	Desulfobacteraceae bacterium	TET90056.1 phenylacetate--CoA ligase family protein [Desulfobacteraceae bacterium]
JGI24422J19971_100000843	MBP1694955.1	72.3	437	120	1	4	440	5	440	1.21e-232	653		N/A	MBP1694955.1 coenzyme synthetase [Deltaproteobacteria bacterium]
JGI24422J19971_1000015125	HGC50214.1	72.1	438	122	0	1	438	1	438	5.91e-237	664		N/A	HGC50214.1 phenylacetate--CoA ligase family protein [Candidatus Bathyarchaeota archaeon]
JGI24422J19971_1000022317	MBE9522059.1	80	419	84	0	9	427	9	427	2.45e-253	704		N/A	MBE9522059.1 AMP-binding protein [Proteobacteria bacterium]
JGI24422J19971_1000041212	NIS62487.1	87	432	56	0	1	432	1	432	2.66e-278	768		N/A	NIS62487.1 AMP-binding protein [Proteobacteria bacterium]
JGI24422J19971_1000046316	OEU45077.1	86.7	430	57	0	12	441	1	430	3.85e-280	773	1869302	Desulfobacterales bacterium S7086C20	OEU45077.1 hypothetical protein BBJ60_11500 [Desulfobacterales bacterium S7086C20]
JGI24422J19971_1000064912	UCD72340.1	85.3	423	62	0	5	427	2	424	1.11e-269	746	2282155	Syntrophobacterales bacterium	UCD72340.1 MAG: AMP-binding protein [Syntrophobacterales bacterium]
JGI24422J19971_100007542	MBC8179095.1	82.3	453	80	0	3	455	2	454	5.06e-277	767		N/A	MBC8179095.1 phenylacetate--CoA ligase family protein [Deltaproteobacteria bacterium]
JGI24422J19971_100014611	UCG64283.1	88.7	300	34	0	35	334	1	300	1.7e-199	564	2026735	Deltaproteobacteria bacterium	UCG64283.1 MAG: phenylacetate--CoA ligase [Deltaproteobacteria bacterium]
JGI24422J19971_100015054	KYK33055.1	99.8	485	1	0	1	485	1	485	0	989	1803813	Theionarchaea archaeon DG-70	KYK33055.1 hypothetical protein AYK18_05215 [Theionarchaea archaeon DG-70]
JGI24422J19971_100015312	NIS60892.1	87.6	428	53	0	1	428	1	428	2.77e-278	768		N/A	NIS60892.1 AMP-binding protein [Proteobacteria bacterium]
JGI24422J19971_100022811	TET74503.1	77.4	288	65	0	1	288	1	288	1.63e-162	469	2026734	Dehalococcoidia bacterium	TET74503.1 phenylacetate--CoA ligase family protein [Dehalococcoidia bacterium]
JGI24422J19971_100027673	RLI43835.1	62.5	424	158	1	4	426	4	427	2.85e-189	542	2026714	Candidatus Bathyarchaeota archaeon	RLI43835.1 phenylacetate--CoA ligase [Candidatus Bathyarchaeota archaeon]
JGI24422J19971_1000281914	KYK34835.1	88.4	430	50	0	1	430	1	430	1.06e-283	781	1803818	Thermoplasmatales archaeon SG8-52-3	KYK34835.1 phenylacetate--CoA ligase [Thermoplasmatales archaeon SG8-52-3]
JGI24422J19971_100028965	KPJ89811.1	85.2	432	64	0	1	432	1	432	7.08e-267	739	1704237	Spirochaetes bacterium DG_61	KPJ89811.1 phenylacetate--CoA ligase [Spirochaetes bacterium DG_61]
JGI24422J19971_1000307412	MBM4448957.1	86.9	251	33	0	1	251	49	299	7.01e-160	455		N/A	MBM4448957.1 phenylacetate--CoA ligase [Chloroflexi bacterium]
JGI24422J19971_100032255	TET90056.1	88.2	467	55	0	5	471	3	469	7.67e-310	851	2049433	Desulfobacteraceae bacterium	TET90056.1 phenylacetate--CoA ligase family protein [Desulfobacteraceae bacterium]
JGI24422J19971_100035502	HFM55226.1	71.6	423	120	0	5	427	8	430	3.69e-226	636		N/A	HFM55226.1 phenylacetate--CoA ligase family protein [Deltaproteobacteria bacterium]
JGI24422J19971_100046146	KYK21701.1	74.2	383	98	1	1	383	1	382	1.06e-206	583	1803817	Thermoplasmatales archaeon SG8-52-2	KYK21701.1 hypothetical protein AYK21_00560 [Thermoplasmatales archaeon SG8-52-2]
JGI24422J19971_100056375	KPJ89177.1	80.1	428	85	0	1	428	1	428	7.73e-259	719	1704237	Spirochaetes bacterium DG_61	KPJ89177.1 phenylacetate--CoA ligase [Spirochaetes bacterium DG_61]
JGI24422J19971_100059842	NIS61220.1	81.4	425	79	0	16	440	3	427	1.98e-256	713		N/A	NIS61220.1 AMP-binding protein [Proteobacteria bacterium]
JGI24422J19971_100061232	HGE87060.1	80.9	435	78	2	1	435	2	431	2.45e-263	730		N/A	HGE87060.1 phenylacetate--CoA ligase family protein [Chloroflexi bacterium]
JGI24422J19971_100063022	MBN1244211.1	88.4	439	51	0	1	439	1	439	1.57e-285	787		N/A	MBN1244211.1 phenylacetate--CoA ligase [Candidatus Bathyarchaeota archaeon]
JGI24422J19971_100077592	PXF53102.1	91.7	434	36	0	1	434	1	434	3.8e-295	811	2056316	Methanophagales archaeon	PXF53102.1 phenylacetate--CoA ligase [Methanophagales archaeon]
JGI24422J19971_100090643	MBE9571511.1	78.8	434	92	0	1	434	6	439	8.66e-261	724		N/A	MBE9571511.1 AMP-binding protein [Proteobacteria bacterium]
JGI24422J19971_100094491	MBW2079243.1	87.1	448	58	0	1	448	1	448	3.24e-294	810		N/A	MBW2079243.1 phenylacetate--CoA ligase [Deltaproteobacteria bacterium]
JGI24422J19971_100096004	MBE0516867.1	86	451	63	0	2	452	1	451	4.17e-301	827		N/A	MBE0516867.1 coenzyme F390 synthetase [Methanophagales archaeon]
JGI24422J19971_100104493	UCD72340.1	84.6	423	65	0	5	427	2	424	1.5e-267	740	2282155	Syntrophobacterales bacterium	UCD72340.1 MAG: AMP-binding protein [Syntrophobacterales bacterium]
JGI24422J19971_100107675	MBU7010603.1	100	482	0	0	17	498	1	482	0	965		N/A	MBU7010603.1 AMP-binding protein [Theionarchaea archaeon]
JGI24422J19971_100121415	MBW2038159.1	88.8	348	39	0	1	348	1	348	5.56e-243	676		N/A	MBW2038159.1 phenylacetate--CoA ligase family protein [Deltaproteobacteria bacterium]
JGI24422J19971_100123111	UCE34962.1	90.8	466	43	0	1	466	1	466	1.15e-314	863	2026735	Deltaproteobacteria bacterium	UCE34962.1 MAG: AMP-binding protein [Deltaproteobacteria bacterium]
JGI24422J19971_100125532	NIS60522.1	87.8	427	52	0	1	427	1	427	6.31e-279	769		N/A	NIS60522.1 AMP-binding protein [Proteobacteria bacterium]
JGI24422J19971_100141874	OGO05737.1	91	445	39	1	1	445	1	444	1.58e-304	835	1797633	Chloroflexi bacterium RBG_13_56_8b	OGO05737.1 phenylacetate--CoA ligase [Chloroflexi bacterium RBG_13_56_8b]
JGI24422J19971_100146543	NIS62487.1	86.3	432	59	0	1	432	1	432	5.98e-275	759		N/A	NIS62487.1 AMP-binding protein [Proteobacteria bacterium]
JGI24422J19971_100168611	HDQ05364.1	90.3	300	29	0	4	303	1	300	1.31e-203	573		N/A	HDQ05364.1 phenylacetate--CoA ligase family protein [Candidatus Bathyarchaeota archaeon]
JGI24422J19971_100179222	NWG10651.1	83.1	445	75	0	10	454	1	445	1.54e-277	768		N/A	NWG10651.1 phenylacetate--CoA ligase [Candidatus Bathyarchaeota archaeon]
JGI24422J19971_100185296	MBI4620518.1	71.8	425	119	1	1	425	1	424	2.85e-226	636		N/A	MBI4620518.1 AMP-binding protein [Desulfobacterales bacterium]
JGI24422J19971_100194175	KPJ87156.1	82.9	432	74	0	1	432	1	432	5.77e-264	732	1704237	Spirochaetes bacterium DG_61	KPJ87156.1 phenylacetate--CoA ligase [Spirochaetes bacterium DG_61]
JGI24422J19971_100246773	OEU59999.1	78.2	431	94	0	1	431	1	431	1.34e-259	721	1869304	Desulfobacterales bacterium PC51MH44	OEU59999.1 phenylacetate--CoA ligase [Desulfobacterales bacterium PC51MH44]
JGI24422J19971_100264202	NWF92907.1	73	440	118	1	1	440	1	439	4.07e-233	654		N/A	NWF92907.1 phenylacetate--CoA ligase [Syntrophaceae bacterium]
JGI24422J19971_100278063	NIS62487.1	84.5	431	67	0	1	431	1	431	1.05e-268	744		N/A	NIS62487.1 AMP-binding protein [Proteobacteria bacterium]
JGI24422J19971_100289793	MBI2851069.1	77.7	300	66	1	1	299	143	442	1.66e-167	482		N/A	MBI2851069.1 phenylacetate--CoA ligase family protein [Chloroflexi bacterium]
JGI24422J19971_100290931	UCH72261.1	82.4	245	43	0	1	245	1	245	5.6e-144	420	2268204	Thermoplasmatales archaeon	UCH72261.1 MAG: phenylacetate--CoA ligase [Thermoplasmatales archaeon]
JGI24422J19971_100309601	MBW2038159.1	91.4	441	38	0	7	447	7	447	5.79e-308	844		N/A	MBW2038159.1 phenylacetate--CoA ligase family protein [Deltaproteobacteria bacterium]
JGI24422J19971_100319642	MBL7061590.1	98.4	443	7	0	1	443	1	443	0	894		N/A	MBL7061590.1 phenylacetate--CoA ligase family protein [Dehalococcoidia bacterium]
JGI24422J19971_100330902	KYK34263.1	100	266	0	0	1	266	172	437	8.95e-188	532	1803813	Theionarchaea archaeon DG-70	KYK34263.1 phenylacetate--CoA ligase [Theionarchaea archaeon DG-70]
JGI24422J19971_100342771	MBL7061861.1	78.1	329	72	0	1	329	1	329	8.75e-186	529		N/A	MBL7061861.1 phenylacetate--CoA ligase family protein [Dehalococcoidia bacterium]
JGI24422J19971_100343902	MBC8273715.1	78.9	413	85	2	1	411	32	444	3.04e-240	671		N/A	MBC8273715.1 phenylacetate--CoA ligase family protein [Chloroflexi bacterium]
JGI24422J19971_100345723	MBW2039920.1	80.8	432	83	0	3	434	7	438	7.96e-259	719		N/A	MBW2039920.1 AMP-binding protein [Deltaproteobacteria bacterium]
JGI24422J19971_100358493	MBE9522862.1	89.7	312	32	0	1	312	141	452	2.95e-202	571		N/A	MBE9522862.1 phenylacetate--CoA ligase [Proteobacteria bacterium]
JGI24422J19971_100393071	NWF86877.1	84	405	65	0	10	414	1	405	1.43e-255	710		N/A	NWF86877.1 phenylacetate--CoA ligase [Candidatus Bathyarchaeota archaeon]
JGI24422J19971_100424062	MBN2599416.1	82.4	431	76	0	1	431	1	431	8.28e-267	739		N/A	MBN2599416.1 phenylacetate--CoA ligase [Candidatus Thermoplasmatota archaeon]
JGI24422J19971_100429484	NWF92907.1	73.5	245	64	1	1	245	196	439	2.56e-122	365		N/A	NWF92907.1 phenylacetate--CoA ligase [Syntrophaceae bacterium]
JGI24422J19971_100457931	NIS60522.1	85.9	391	55	0	1	391	1	391	1.97e-254	706		N/A	NIS60522.1 AMP-binding protein [Proteobacteria bacterium]
JGI24422J19971_100462881	HBY57706.1	60.8	416	160	3	6	418	13	428	1.89e-178	514		N/A	HBY57706.1 hypothetical protein [Candidatus Atribacteria bacterium]
JGI24422J19971_100541354	KPK81297.1	94	433	26	0	1	433	1	433	6.93e-302	828	1703359	Gemmatimonas sp. SM23_52	KPK81297.1 phenylacetate--CoA ligase [Gemmatimonas sp. SM23_52]
JGI24422J19971_100555142	MBW1857869.1	89.3	429	46	0	1	429	1	429	1.93e-289	796		N/A	MBW1857869.1 phenylacetate--CoA ligase [Deltaproteobacteria bacterium]
JGI24422J19971_100568552	HGE87060.1	84.5	375	58	0	1	375	57	431	2.48e-238	664		N/A	HGE87060.1 phenylacetate--CoA ligase family protein [Chloroflexi bacterium]
JGI24422J19971_100568923	MCD6222549.1	66	427	144	1	4	430	2	427	1.32e-205	584		N/A	MCD6222549.1 phenylacetate--CoA ligase [Thermoplasmata archaeon]
JGI24422J19971_100587241	NIS62487.1	84.8	309	47	0	1	309	1	309	2.02e-194	550		N/A	NIS62487.1 AMP-binding protein [Proteobacteria bacterium]
JGI24422J19971_100628432	UCD72340.1	85.3	423	62	0	5	427	2	424	1.5e-267	740	2282155	Syntrophobacterales bacterium	UCD72340.1 MAG: AMP-binding protein [Syntrophobacterales bacterium]
JGI24422J19971_100646693	NIN67560.1	87.9	298	36	0	1	298	1	298	8.7e-190	538		N/A	NIN67560.1 AMP-binding protein [Anaerolineae bacterium]
JGI24422J19971_100703152	TEU19081.1	96.2	442	16	1	1	441	1	442	2.33e-302	830	2073117	Anaerolineales bacterium	TEU19081.1 phenylacetate--CoA ligase family protein [Anaerolineales bacterium]
JGI24422J19971_100712191	MBE9522862.1	93.8	436	27	0	1	436	17	452	1.18e-303	833		N/A	MBE9522862.1 phenylacetate--CoA ligase [Proteobacteria bacterium]
JGI24422J19971_100714382	OEU59999.1	78	431	95	0	6	436	1	431	4.26e-255	709	1869304	Desulfobacterales bacterium PC51MH44	OEU59999.1 phenylacetate--CoA ligase [Desulfobacterales bacterium PC51MH44]
JGI24422J19971_100718541	HGJ66677.1	78.2	197	43	0	1	197	1	197	2.58e-105	319		N/A	HGJ66677.1 phenylacetate--CoA ligase [bacterium]
JGI24422J19971_100824851	NWF77442.1	85.9	460	65	0	1	460	1	460	3.63e-284	785		N/A	NWF77442.1 AMP-binding protein [Chloroflexi bacterium]
JGI24422J19971_100842031	NIS61220.1	81	427	81	0	25	451	1	427	6.14e-256	712		N/A	NIS61220.1 AMP-binding protein [Proteobacteria bacterium]
JGI24422J19971_100847711	PXF53097.1	95.9	391	16	0	1	391	1	391	9.46e-275	757	2056316	Methanophagales archaeon	PXF53097.1 phenylacetate--CoA ligase [Methanophagales archaeon]
JGI24422J19971_100856223	HEY55159.1	80.9	366	69	1	1	366	80	444	4.22e-226	634		N/A	HEY55159.1 phenylacetate--CoA ligase [Dehalococcoidia bacterium]
JGI24422J19971_100887952	MBN1244211.1	87.9	439	53	0	1	439	1	439	6.38e-285	785		N/A	MBN1244211.1 phenylacetate--CoA ligase [Candidatus Bathyarchaeota archaeon]
JGI24422J19971_100925261	HGE70693.1	82.3	220	39	0	1	220	214	433	7.05e-126	373		N/A	HGE70693.1 phenylacetate--CoA ligase [Candidatus Poribacteria bacterium]
JGI24422J19971_100955371	MBU1902902.1	82.9	426	73	0	3	428	30	455	2.17e-264	734		N/A	MBU1902902.1 phenylacetate--CoA ligase family protein [Proteobacteria bacterium]
JGI24422J19971_100994061	MBW1857869.1	81.5	275	51	0	1	275	155	429	8.46e-159	459		N/A	MBW1857869.1 phenylacetate--CoA ligase [Deltaproteobacteria bacterium]
JGI24422J19971_100996792	HEY51147.1	100	388	0	0	1	388	1	388	2.56e-282	776		N/A	HEY51147.1 phenylacetate--CoA ligase [Dehalococcoidia bacterium]
JGI24422J19971_100999142	KPK81297.1	100	248	0	0	1	248	186	433	8.25e-171	488	1703359	Gemmatimonas sp. SM23_52	KPK81297.1 phenylacetate--CoA ligase [Gemmatimonas sp. SM23_52]
JGI24422J19971_101004211	EMR74387.1	83.3	378	63	0	1	378	53	430	1.48e-235	657	1198116	Thermoplasmatales archaeon SCGC AB-539-N05	EMR74387.1 phenylacetate-CoA ligase [Thermoplasmatales archaeon SCGC AB-539-N05]
JGI24422J19971_101036742	NWF77442.1	85.9	440	62	0	1	440	21	460	1.07e-273	758		N/A	NWF77442.1 AMP-binding protein [Chloroflexi bacterium]
JGI24422J19971_101038642	TET90056.1	87.9	389	47	0	1	389	3	391	2.38e-265	735	2049433	Desulfobacteraceae bacterium	TET90056.1 phenylacetate--CoA ligase family protein [Desulfobacteraceae bacterium]
JGI24422J19971_101094471	PXF53097.1	95.8	377	16	0	1	377	57	433	2.6e-264	730	2056316	Methanophagales archaeon	PXF53097.1 phenylacetate--CoA ligase [Methanophagales archaeon]
JGI24422J19971_101126441	NIS60892.1	88.1	303	36	0	3	305	126	428	1.41e-197	558		N/A	NIS60892.1 AMP-binding protein [Proteobacteria bacterium]
JGI24422J19971_101143732	HEC86574.1	82.3	260	46	0	1	260	1	260	8.94e-161	456		N/A	HEC86574.1 phenylacetate--CoA ligase family protein [Thermoplasmatales archaeon]
JGI24422J19971_101149832	MBN1244211.1	86.9	327	43	0	1	327	1	327	9.26e-209	588		N/A	MBN1244211.1 phenylacetate--CoA ligase [Candidatus Bathyarchaeota archaeon]
JGI24422J19971_101221621	RLG55674.1	54.1	307	140	1	14	320	12	317	8.12e-115	350	2056630	Candidatus Korarchaeota archaeon	RLG55674.1 phenylacetate--CoA ligase [Candidatus Korarchaeota archaeon]
JGI24422J19971_101287291	HDQ05364.1	92.1	382	30	0	4	385	1	382	1.44e-261	724		N/A	HDQ05364.1 phenylacetate--CoA ligase family protein [Candidatus Bathyarchaeota archaeon]
JGI24422J19971_101348722	NIO05554.1	93.1	333	23	0	6	338	1	333	2.79e-229	636		N/A	NIO05554.1 AMP-binding protein [Proteobacteria bacterium]
JGI24422J19971_101424481	NWF78030.1	96.8	316	10	0	1	316	1	316	4.94e-232	646		N/A	NWF78030.1 phenylacetate--CoA ligase family protein [Chloroflexi bacterium]
JGI24422J19971_101587881	MBW2063577.1	89.3	347	37	0	1	347	38	384	2.37e-231	646		N/A	MBW2063577.1 phenylacetate--CoA ligase family protein [Deltaproteobacteria bacterium]
JGI24422J19971_101704161	NIO70216.1	98.2	328	6	0	1	328	16	343	6.9e-240	664		N/A	NIO70216.1 phenylacetate--CoA ligase family protein [Anaerolineae bacterium]
JGI24422J19971_101900781	MBW2122264.1	83.1	254	43	0	1	254	1	254	9.58e-156	450		N/A	MBW2122264.1 phenylacetate--CoA ligase [Deltaproteobacteria bacterium]
JGI24422J19971_101967531	MBE0511947.1	96.6	293	10	0	1	293	137	429	1.05e-200	566		N/A	MBE0511947.1 phenylacetate--CoA ligase [Candidatus Bathyarchaeota archaeon]
JGI24422J19971_102252161	MBE0511947.1	96.6	264	9	0	1	264	172	435	3.21e-180	513		N/A	MBE0511947.1 phenylacetate--CoA ligase [Candidatus Bathyarchaeota archaeon]
JGI24422J19971_102487931	NIS60892.1	91.4	244	21	0	1	244	71	314	7.15e-165	473		N/A	NIS60892.1 AMP-binding protein [Proteobacteria bacterium]
JGI24422J19971_102569871	KPK81297.1	100	211	0	0	1	211	1	211	2.92e-151	437	1703359	Gemmatimonas sp. SM23_52	KPK81297.1 phenylacetate--CoA ligase [Gemmatimonas sp. SM23_52]
JGI24422J19971_102635261	KPJ64592.1	100	196	0	0	1	196	242	437	2.25e-133	391	1704032	candidate division KD3-62 bacterium DG_56	KPJ64592.1 phenylacetate--CoA ligase [candidate division KD3-62 bacterium DG_56]
JGI24422J19971_102965021	UCG64283.1	88.2	186	22	0	1	186	1	186	9.74e-118	350	2026735	Deltaproteobacteria bacterium	UCG64283.1 MAG: phenylacetate--CoA ligase [Deltaproteobacteria bacterium]
JGI24422J19971_102990601	UCG64283.1	92	213	17	0	1	213	173	385	4.73e-138	403	2026735	Deltaproteobacteria bacterium	UCG64283.1 MAG: phenylacetate--CoA ligase [Deltaproteobacteria bacterium]
JGI24422J19971_103275721	RLF28826.1	89.1	201	21	1	1	200	149	349	1.91e-127	376	1906666	Thermoplasmata archaeon	RLF28826.1 phenylacetate--CoA ligase [Thermoplasmata archaeon]
JGI24422J19971_103287411	MBN1244211.1	84.8	198	30	0	2	199	1	198	2.53e-116	348		N/A	MBN1244211.1 phenylacetate--CoA ligase [Candidatus Bathyarchaeota archaeon]
JGI24422J19971_104174371	KPJ64584.1	98.8	169	2	0	1	169	7	175	8.12e-113	337	1704032	candidate division KD3-62 bacterium DG_56	KPJ64584.1 phenylacetate--CoA ligase [candidate division KD3-62 bacterium DG_56]
JGI24025J20009_1000005424	WP_027238526.1	93.7	463	29	0	1	463	1	463	0	891	385492;1986638	Pseudophaeobacter arcticus;Candidatus Endolissoclinum sp. TMED37	WP_027238526.1 AMP-binding protein [Pseudophaeobacter arcticus]
JGI24025J20009_100004289	MBC8429644.1	80.8	427	82	0	2	428	1	427	1.86e-262	728		N/A	MBC8429644.1 AMP-binding protein [Dehalococcoidia bacterium]
JGI24025J20009_100005595	RME18771.1	88.7	433	49	0	1	433	1	433	2.6e-284	783	1913988	Alphaproteobacteria bacterium	RME18771.1 phenylacetate--CoA ligase [Alphaproteobacteria bacterium]
JGI24025J20009_1000081723	HEC86742.1	66.6	428	141	2	1	427	4	430	9.28e-218	615		N/A	HEC86742.1 phenylacetate--CoA ligase family protein [Thermoplasmatales archaeon]
JGI24025J20009_100008234	WP_089423434.1	92.2	463	36	0	1	463	1	463	0	869	1402135;2854170	Sulfitobacter pseudonitzschiae;Roseobacteraceae	WP_089423434.1 MULTISPECIES: AMP-binding protein [Roseobacteraceae]
JGI24025J20009_100009811	MBC8389256.1	81.5	281	52	0	1	281	1	281	4.29e-164	473		N/A	MBC8389256.1 phenylacetate--CoA ligase [Actinomycetia bacterium]
JGI24025J20009_100010848	MCD6154107.1	95	419	20	1	1	419	1	418	2.98e-291	800		N/A	MCD6154107.1 AMP-binding protein [Syntrophobacterales bacterium]
JGI24025J20009_100013864	MCD6231999.1	84.7	404	62	0	1	404	1	404	1.03e-254	706		N/A	MCD6231999.1 phenylacetate--CoA ligase [Candidatus Aerophobetes bacterium]
JGI24025J20009_100015093	MBU4189905.1	63	427	157	1	3	428	2	428	6.08e-197	562		N/A	MBU4189905.1 phenylacetate--CoA ligase [Candidatus Thermoplasmatota archaeon]
JGI24025J20009_100019116	WP_090028464.1	88.8	436	49	0	1	436	1	436	2.15e-286	789	490829	Lutimaribacter saemankumensis	WP_090028464.1 phenylacetate--CoA ligase [Lutimaribacter saemankumensis]
JGI24025J20009_100026965	HGZ73115.1	55.7	431	188	2	7	436	11	439	2.61e-172	500		N/A	HGZ73115.1 phenylacetate--CoA ligase family protein [Deltaproteobacteria bacterium]
JGI24025J20009_100026968	MBC8273715.1	72.6	442	120	1	1	442	1	441	1.89e-252	704		N/A	MBC8273715.1 phenylacetate--CoA ligase family protein [Chloroflexi bacterium]
JGI24025J20009_1000277111	RZN67738.1	100	433	0	0	1	433	1	433	0	869	2491085	Candidatus Methanolliviera hydrocarbonicum	RZN67738.1 phenylacetate--CoA ligase family protein [Candidatus Methanolliviera hydrocarbonicum]
JGI24025J20009_100030033	PCH70057.1	89.2	436	47	0	1	436	1	436	5.06e-285	785	1904441	Rhodobacteraceae bacterium	PCH70057.1 phenylacetate--CoA ligase [Rhodobacteraceae bacterium]
JGI24025J20009_100035364	OUS05440.1	88.7	462	52	0	1	462	1	462	4.74e-306	841	1856301	Rhodobacterales bacterium 52_120_T64	OUS05440.1 phenylacetate--CoA ligase [Rhodobacterales bacterium 52_120_T64]
JGI24025J20009_100037867	NRB17547.1	87.6	435	54	0	1	435	1	435	2.55e-278	768		N/A	NRB17547.1 phenylacetate--CoA ligase [Rhodobacteraceae bacterium]
JGI24025J20009_100039472	MBN1762720.1	92.6	434	32	0	1	434	1	434	3.05e-301	826		N/A	MBN1762720.1 phenylacetate--CoA ligase [Methanomicrobia archaeon]
JGI24025J20009_100046214	PIU56657.1	87.7	462	57	0	6	467	1	462	1.39e-313	860	1973941	Chloroflexi bacterium CG07_land_8_20_14_0_80_45_17	PIU56657.1 phenylacetate--CoA ligase, partial [Chloroflexi bacterium CG07_land_8_20_14_0_80_45_17]
JGI24025J20009_100049884	MBL4874434.1	88.6	431	49	0	7	437	9	439	2.15e-287	791		N/A	MBL4874434.1 hypothetical protein [Rhodobacteraceae bacterium]
JGI24025J20009_100053562	MCD6199414.1	96.6	445	14	1	1	445	1	444	3.84e-314	860		N/A	MCD6199414.1 AMP-binding protein [Deltaproteobacteria bacterium]
JGI24025J20009_100058236	MBV1895074.1	83.6	463	76	0	1	463	1	463	4.48e-288	795		N/A	MBV1895074.1 AMP-binding protein [Rhodobacteraceae bacterium]
JGI24025J20009_100061832	MBK5190614.1	94	433	26	0	14	446	1	433	5.54e-300	823		N/A	MBK5190614.1 phenylacetate--CoA ligase [Methanosarcinales archaeon]
JGI24025J20009_100061992	MCD6153558.1	97.2	429	12	0	1	429	1	429	0	845		N/A	MCD6153558.1 phenylacetate--CoA ligase [Syntrophobacterales bacterium]
JGI24025J20009_100073614	MCD6473056.1	90.4	384	37	0	1	384	1	384	1.07e-251	699		N/A	MCD6473056.1 phenylacetate--CoA ligase [Candidatus Aerophobetes bacterium]
JGI24025J20009_100075553	MCD6231010.1	83.9	428	69	0	6	433	6	433	2.43e-263	730		N/A	MCD6231010.1 phenylacetate--CoA ligase [Candidatus Aerophobetes bacterium]
JGI24025J20009_100084685	MBN1762720.1	85.5	434	63	0	1	434	1	434	3.96e-281	775		N/A	MBN1762720.1 phenylacetate--CoA ligase [Methanomicrobia archaeon]
JGI24025J20009_100084761	MCD6154070.1	96.8	401	13	0	1	401	32	432	5.29e-286	786		N/A	MCD6154070.1 phenylacetate--CoA ligase [Syntrophobacterales bacterium]
JGI24025J20009_100093784	OUS05440.1	86.8	462	61	0	1	462	1	462	1.02e-300	827	1856301	Rhodobacterales bacterium 52_120_T64	OUS05440.1 phenylacetate--CoA ligase [Rhodobacterales bacterium 52_120_T64]
JGI24025J20009_100103816	WP_109680972.1	92.8	432	31	0	1	432	1	432	1.48e-291	801	570520	Xanthomarina spongicola	WP_109680972.1 AMP-binding protein [Xanthomarina spongicola]
JGI24025J20009_100106666	RZN68055.1	100	420	0	0	1	420	1	420	1.35e-306	838	2491085	Candidatus Methanolliviera hydrocarbonicum	RZN68055.1 phenylacetate--CoA ligase family protein [Candidatus Methanolliviera hydrocarbonicum]
JGI24025J20009_100118882	NOR62823.1	90.1	435	43	0	1	435	1	435	6.57e-281	775		N/A	NOR62823.1 phenylacetate--CoA ligase [Rhodobacteraceae bacterium]
JGI24025J20009_100123885	MCD6317797.1	86.7	218	29	0	1	218	1	218	7.68e-127	375		N/A	MCD6317797.1 phenylacetate--CoA ligase [Candidatus Aerophobetes bacterium]
JGI24025J20009_100128233	WP_089423434.1	94	463	28	0	1	463	1	463	0	883	1402135;2854170	Sulfitobacter pseudonitzschiae;Roseobacteraceae	WP_089423434.1 MULTISPECIES: AMP-binding protein [Roseobacteraceae]
JGI24025J20009_100134575	MBE9547444.1	87.1	435	56	0	1	435	1	435	4.48e-283	780		N/A	MBE9547444.1 phenylacetate--CoA ligase [Proteobacteria bacterium]
JGI24025J20009_100161551	NWG10651.1	75	260	65	0	1	260	184	443	3.66e-138	406		N/A	NWG10651.1 phenylacetate--CoA ligase [Candidatus Bathyarchaeota archaeon]
JGI24025J20009_100172845	PKQ30262.1	82.2	286	51	0	1	286	144	429	1.31e-168	484	2013645	Actinobacteria bacterium HGW-Actinobacteria-10	PKQ30262.1 phenylacetate--CoA ligase [Actinobacteria bacterium HGW-Actinobacteria-10]
JGI24025J20009_100177716	NWG10651.1	77.2	334	76	0	1	334	110	443	3.53e-187	534		N/A	NWG10651.1 phenylacetate--CoA ligase [Candidatus Bathyarchaeota archaeon]
JGI24025J20009_100181672	NMX22296.1	96.8	433	14	0	1	433	1	433	0	846		N/A	NMX22296.1 phenylacetate--CoA ligase [ANME-1 cluster archaeon GoMg4]
JGI24025J20009_100209082	MCD6154070.1	96.8	432	14	0	1	432	1	432	1.41e-305	837		N/A	MCD6154070.1 phenylacetate--CoA ligase [Syntrophobacterales bacterium]
JGI24025J20009_100212973	MCD6153749.1	97.9	433	9	0	1	433	1	433	1.52e-305	837		N/A	MCD6153749.1 phenylacetate--CoA ligase [Syntrophobacterales bacterium]
JGI24025J20009_100218531	MCD6317797.1	87.1	225	29	0	1	225	1	225	5.18e-132	389		N/A	MCD6317797.1 phenylacetate--CoA ligase [Candidatus Aerophobetes bacterium]
JGI24025J20009_100228791	MCD6154070.1	89.8	410	42	0	1	410	1	410	2.66e-272	752		N/A	MCD6154070.1 phenylacetate--CoA ligase [Syntrophobacterales bacterium]
JGI24025J20009_100241741	HCO96170.1	100	270	0	0	1	270	167	436	6.16e-189	535		N/A	HCO96170.1 phenylacetate--CoA ligase [Phycisphaerales bacterium]
JGI24025J20009_100250232	MBC8389257.1	80.2	434	86	0	3	436	1	434	6.8e-256	712		N/A	MBC8389257.1 phenylacetate--CoA ligase [Actinomycetia bacterium]
JGI24025J20009_100269952	NWG10651.1	82.5	445	78	0	1	445	1	445	5.2e-271	751		N/A	NWG10651.1 phenylacetate--CoA ligase [Candidatus Bathyarchaeota archaeon]
JGI24025J20009_100368542	NWF86877.1	75.1	445	111	0	1	445	1	445	1.07e-247	692		N/A	NWF86877.1 phenylacetate--CoA ligase [Candidatus Bathyarchaeota archaeon]
JGI24025J20009_100395292	WP_109680972.1	94.4	396	22	0	1	396	1	396	8.76e-272	750	570520	Xanthomarina spongicola	WP_109680972.1 AMP-binding protein [Xanthomarina spongicola]
JGI24025J20009_100403271	HDO80514.1	56.2	340	146	2	11	347	13	352	1.12e-125	378		N/A	HDO80514.1 phenylacetate--CoA ligase family protein [Candidatus Bathyarchaeota archaeon]
JGI24025J20009_100410492	HGZ73115.1	57	435	184	2	5	438	9	441	1.89e-174	506		N/A	HGZ73115.1 phenylacetate--CoA ligase family protein [Deltaproteobacteria bacterium]
JGI24025J20009_100455352	NWG10651.1	79.6	363	74	0	1	363	81	443	1.26e-211	597		N/A	NWG10651.1 phenylacetate--CoA ligase [Candidatus Bathyarchaeota archaeon]
JGI24025J20009_100456612	HFP55872.1	82.7	445	77	0	1	445	1	445	1.28e-271	752		N/A	HFP55872.1 phenylacetate--CoA ligase family protein [Candidatus Bathyarchaeota archaeon]
JGI24025J20009_100507633	HCO96172.1	100	270	0	0	1	270	1	270	1.18e-199	562		N/A	HCO96172.1 phenylacetate--CoA ligase [Phycisphaerales bacterium]
JGI24025J20009_100698511	TET93147.1	93.1	275	19	0	1	275	1	275	1.02e-182	517	2030807	Candidatus Aerophobetes bacterium	TET93147.1 phenylacetate--CoA ligase family protein, partial [Candidatus Aerophobetes bacterium]
JGI24025J20009_100861922	HII05837.1	100	228	0	0	1	228	1	228	1.5e-160	461		N/A	HII05837.1 phenylacetate--CoA ligase [Methanotrichaceae archaeon]
JGI24025J20009_100907842	MBU4556997.1	78.6	224	46	1	2	225	203	424	6.02e-124	368		N/A	MBU4556997.1 phenylacetate--CoA ligase [Actinomycetia bacterium]
JGI24025J20009_100937361	RLI11562.1	81.7	235	43	0	1	235	1	235	9.71e-138	404	2026714	Candidatus Bathyarchaeota archaeon	RLI11562.1 phenylacetate--CoA ligase [Candidatus Bathyarchaeota archaeon]
JGI24025J20009_101003801	NWG10651.1	77.1	227	52	0	1	227	217	443	6.27e-120	358		N/A	NWG10651.1 phenylacetate--CoA ligase [Candidatus Bathyarchaeota archaeon]
JGI24025J20009_101085311	RJS69128.1	74.2	256	66	0	2	257	130	385	2.27e-138	405	2026714	Candidatus Bathyarchaeota archaeon	RJS69128.1 phenylacetate--CoA ligase family protein, partial [Candidatus Bathyarchaeota archaeon]
JGI24025J20009_101142301	TET93147.1	91.8	244	20	0	1	244	75	318	2.81e-160	459	2030807	Candidatus Aerophobetes bacterium	TET93147.1 phenylacetate--CoA ligase family protein, partial [Candidatus Aerophobetes bacterium]
JGI24025J20009_101361081	NTV54030.1	85	206	31	0	1	206	62	267	3.62e-128	375		N/A	NTV54030.1 phenylacetate--CoA ligase [Syntrophaceae bacterium]
JGI24025J20009_101598011	MBN1762720.1	93.3	179	12	0	1	179	158	336	6.27e-120	356		N/A	MBN1762720.1 phenylacetate--CoA ligase [Methanomicrobia archaeon]
JGI24025J20009_101675661	TET93907.1	97.7	171	4	0	1	171	24	194	2.47e-116	339	2030807	Candidatus Aerophobetes bacterium	TET93907.1 phenylacetate--CoA ligase, partial [Candidatus Aerophobetes bacterium]
JGI24732J26686_100008221	VVB64245.1	86.4	434	59	0	8	441	1	434	1.06e-280	775	115547	uncultured archaeon	VVB64245.1 Uncharacterised protein [uncultured archaeon]
JGI24732J26686_100013233	MCD6310511.1	52.3	426	201	1	3	428	3	426	2.92e-162	474		N/A	MCD6310511.1 AMP-binding protein [Candidatus Eremiobacteraeota bacterium]
JGI24732J26686_10001448	NMB79493.1	92.5	429	32	0	1	429	1	429	8.23e-292	802		N/A	NMB79493.1 phenylacetate--CoA ligase [Methanomicrobiales archaeon]
JGI24732J26686_10001449	NMB79494.1	92.1	433	34	0	1	433	1	433	1.05e-296	815		N/A	NMB79494.1 phenylacetate--CoA ligase [Methanomicrobiales archaeon]
JGI24732J26686_100017145	RQW80237.1	95.4	433	20	0	1	433	11	443	2.38e-300	824	90426	Methanothrix sp.	RQW80237.1 phenylacetate--CoA ligase family protein [Methanothrix sp.]
JGI24732J26686_10002774	OPX61725.1	77.9	452	99	1	1	452	1	451	3.66e-273	757	1811680;1811681	Methanoregula sp. PtaB.Bin085;Methanoregula sp. PtaU1.Bin006	OPX61725.1 long-chain-fatty-acid--CoA ligase [Methanoregula sp. PtaB.Bin085]
JGI24732J26686_100034125	VVB70982.1	82.9	432	74	0	1	432	1	432	3.9e-269	745	115547	uncultured archaeon	VVB70982.1 4-hydroxybutyrate--CoA ligase 1 [uncultured archaeon]
JGI24732J26686_100048412	NMB85822.1	82.5	423	74	0	3	425	2	424	1.04e-262	728	1811684;1811686	Methanosaeta sp. PtaB.Bin018;Methanosaeta sp. PtaU1.Bin016	NMB85822.1 phenylacetate--CoA ligase [Methanothrix sp.]
JGI24732J26686_10004947	MBM3465731.1	39.1	409	227	5	21	419	135	531	6.71e-88	287		N/A	MBM3465731.1 phenylacetate--CoA ligase [Armatimonadetes bacterium]
JGI24732J26686_100060118	PKL65565.1	88.8	429	48	0	1	429	1	429	5.42e-281	775	2013819	Methanomicrobiales archaeon HGW-Methanomicrobiales-3	PKL65565.1 phenylacetate--CoA ligase [Methanomicrobiales archaeon HGW-Methanomicrobiales-3]
JGI24732J26686_100060119	PKG33769.1	92.4	433	33	0	1	433	1	433	4.28e-296	813	2052170	Methanoregula sp.	PKG33769.1 phenylacetate--CoA ligase [Methanoregula sp.]
JGI24732J26686_100060914	NLW91570.1	87.5	433	54	0	1	433	1	433	1.12e-275	761		N/A	NLW91570.1 phenylacetate--CoA ligase [Syntrophomonadaceae bacterium]
JGI24732J26686_100061219	OPX61725.1	77.9	452	99	1	1	452	1	451	3.66e-273	757	1811680;1811681	Methanoregula sp. PtaB.Bin085;Methanoregula sp. PtaU1.Bin006	OPX61725.1 long-chain-fatty-acid--CoA ligase [Methanoregula sp. PtaB.Bin085]
JGI24732J26686_10006346	WP_015722817.1	93.5	432	28	0	1	432	1	432	2.79e-296	813	894;577650	Desulfobulbus propionicus;Desulfobulbus propionicus DSM 2032	WP_015722817.1 phenylacetate--CoA ligase [Desulfobulbus propionicus]
JGI24732J26686_100063413	WP_028319319.1	94.7	432	23	0	1	432	1	432	4.51e-302	828	53332	Desulfobulbus elongatus	WP_028319319.1 phenylacetate--CoA ligase [Desulfobulbus elongatus]
JGI24732J26686_10020252	WP_029458645.1	99.3	421	3	0	1	421	1	421	9.60e-312	852	81406	Solidesulfovibrio alcoholivorans	WP_029458645.1 AMP-binding protein [Solidesulfovibrio alcoholivorans]
JGI24732J26686_10027191	RQW77631.1	98.4	305	5	0	1	305	130	434	7.73e-215	602	90426	Methanothrix sp.	RQW77631.1 phenylacetate--CoA ligase family protein [Methanothrix sp.]
JGI24732J26686_10028703	WP_009179887.1	89.1	432	47	0	1	432	1	432	4.13e-282	778	345370;694327	Solidesulfovibrio carbinoliphilus;Desulfovibrio carbinoliphilus subsp. oakridgensis	WP_009179887.1 phenylacetate--CoA ligase [Solidesulfovibrio carbinoliphilus]
JGI24732J26686_10033631	RQW77365.1	96.5	427	15	0	1	427	1	427	7.5e-303	830	90426	Methanothrix sp.	RQW77365.1 phenylacetate--CoA ligase family protein [Methanothrix sp.]
JGI24732J26686_10037084	RQW77631.1	95.4	434	20	0	1	434	1	434	3.18e-303	831	90426	Methanothrix sp.	RQW77631.1 phenylacetate--CoA ligase family protein [Methanothrix sp.]
JGI24732J26686_10040581	WP_129349821.1	90	341	34	0	1	341	99	439	1.64e-218	613	296842	Solidesulfovibrio carbinolicus	WP_129349821.1 phenylacetate--CoA ligase [Solidesulfovibrio carbinolicus]
JGI24732J26686_10050922	PKM76666.1	87	424	55	0	1	424	14	437	1.86e-268	743	2013776	Firmicutes bacterium HGW-Firmicutes-15	PKM76666.1 phenylacetate--CoA ligase [Firmicutes bacterium HGW-Firmicutes-15]
JGI24732J26686_10051024	WP_075356117.1	91.7	433	36	0	1	433	1	433	1.86e-290	799	1844708	Desulfovibrio sp. DV	WP_075356117.1 phenylacetate--CoA ligase [Desulfovibrio sp. DV]
JGI24732J26686_10063782	RQW80237.1	97.5	443	11	0	1	443	1	443	2.43e-314	860	90426	Methanothrix sp.	RQW80237.1 phenylacetate--CoA ligase family protein [Methanothrix sp.]
JGI24732J26686_10085453	WP_009181958.1	89.8	432	44	0	1	432	1	432	2.55e-290	798	345370;694327	Solidesulfovibrio carbinoliphilus;Desulfovibrio carbinoliphilus subsp. oakridgensis	WP_009181958.1 phenylacetate--CoA ligase [Solidesulfovibrio carbinoliphilus]
JGI24732J26686_10109901	PKL68184.1	99.4	322	2	0	1	322	108	429	7.57e-230	640	2013817	Methanomicrobiales archaeon HGW-Methanomicrobiales-1	PKL68184.1 phenylacetate--CoA ligase [Methanomicrobiales archaeon HGW-Methanomicrobiales-1]
JGI24732J26686_10109902	PKL68183.1	97.5	395	10	0	1	395	1	395	4.62e-283	778	2013817	Methanomicrobiales archaeon HGW-Methanomicrobiales-1	PKL68183.1 phenylacetate--CoA ligase [Methanomicrobiales archaeon HGW-Methanomicrobiales-1]
JGI24732J26686_10120441	OPX98728.1	87.7	432	53	0	19	450	1	432	5.4e-290	798	1811698;1811702	Syntrophorhabdus sp. PtaB.Bin006;Syntrophorhabdus sp. PtaU1.Bin002	OPX98728.1 Phenylacetate-coenzyme A ligase [Syntrophorhabdus sp. PtaB.Bin006]
JGI24732J26686_10141222	MBZ4654823.1	79.1	378	78	1	1	377	1	378	4.07e-224	629		N/A	MBZ4654823.1 coenzyme synthetase [Peptococcaceae bacterium]
JGI24732J26686_10144593	PKL68183.1	96.1	205	8	0	1	205	229	433	1.22e-134	394	2013817	Methanomicrobiales archaeon HGW-Methanomicrobiales-1	PKL68183.1 phenylacetate--CoA ligase [Methanomicrobiales archaeon HGW-Methanomicrobiales-1]
JGI24732J26686_10166733	WP_227767856.1	73.4	274	73	0	1	274	150	423	3.54e-141	414	2528593	Zhaonella formicivorans	WP_227767856.1 phenylacetate--CoA ligase [Zhaonella formicivorans]
JGI24732J26686_10193891	HBL24077.1	96.7	425	14	0	1	425	1	425	3.19e-312	853		N/A	HBL24077.1 phenylacetate--CoA ligase [Deltaproteobacteria bacterium]
JGI24732J26686_10207262	MBO8169442.1	71.5	337	95	1	1	336	97	433	2.44e-171	493		N/A	MBO8169442.1 phenylacetate--CoA ligase [Thermoanaerobacteraceae bacterium]
JGI24732J26686_10236641	WP_052217787.1	79.3	242	50	0	1	242	192	433	3.97e-141	412	281456	Thermincola ferriacetica	WP_052217787.1 phenylacetate--CoA ligase [Thermincola ferriacetica]
JGI24732J26686_10299641	OPY70337.1	86.8	304	40	0	1	304	1	304	2.24e-196	555	1811715	Syntrophorhabdaceae bacterium PtaU1.Bin034	OPY70337.1 Phenylacetate-coenzyme A ligase [Syntrophorhabdaceae bacterium PtaU1.Bin034]
JGI24732J26686_10315772	WP_066667595.1	73	263	71	0	11	273	6	268	3.2e-137	404	1838280	Desulfotomaculum copahuensis	WP_066667595.1 phenylacetate--CoA ligase [Desulfotomaculum copahuensis]
JGI24732J26686_10364942	PKM83445.1	92.5	199	15	0	1	199	233	431	4.63e-125	370	2013775	Firmicutes bacterium HGW-Firmicutes-14	PKM83445.1 phenylacetate--CoA ligase [Firmicutes bacterium HGW-Firmicutes-14]
JGI24732J26686_10393741	MBA3002619.1	97.8	278	6	0	1	278	141	418	9.31e-190	537		N/A	MBA3002619.1 phenylacetate--CoA ligase [Desulfurivibrio sp.]
JGI24732J26686_10393882	MRR51141.1	82.4	227	40	0	2	228	208	434	3.58e-131	387		N/A	MRR51141.1 phenylacetate--CoA ligase [Rhodocyclaceae bacterium]
JGI24732J26686_10411681	WP_144440992.1	100	223	0	0	1	223	211	433	1.94e-155	448	366522	Sulfurospirillum cavolei	WP_144440992.1 phenylacetate--CoA ligase [Sulfurospirillum cavolei]
JGI24732J26686_10427901	WP_053179350.1	87.1	263	34	0	1	263	125	387	1.63e-169	485	1409788	Sunxiuqinia dokdonensis	WP_053179350.1 phenylacetate--CoA ligase [Sunxiuqinia dokdonensis]
JGI24732J26686_10552351	HGV33156.1	81.4	221	41	0	1	221	95	315	7.52e-128	378		N/A	HGV33156.1 phenylacetate--CoA ligase [Candidatus Omnitrophica bacterium]
JGI24732J26686_10572401	PKL68183.1	92.6	216	16	0	1	216	184	399	7.69e-141	410	2013817	Methanomicrobiales archaeon HGW-Methanomicrobiales-1	PKL68183.1 phenylacetate--CoA ligase [Methanomicrobiales archaeon HGW-Methanomicrobiales-1]
JGI24732J26686_10734821	WP_015722824.1	95.7	185	8	0	1	185	117	301	4.25e-124	367	894;577650	Desulfobulbus propionicus;Desulfobulbus propionicus DSM 2032	WP_015722824.1 phenylacetate--CoA ligase [Desulfobulbus propionicus]
JGI24732J26686_10776041	MBP6920444.1	79.3	179	37	0	2	180	178	356	6.3e-98	300		N/A	MBP6920444.1 phenylacetate--CoA ligase [Candidatus Omnitrophica bacterium]
JGI24724J26744_1000003167	WP_248397183.1	97.7	431	10	0	1	431	1	431	9.58e-308	842	2675331	Bizionia sp. M204	WP_248397183.1 AMP-binding protein [Bizionia sp. M204]
JGI24724J26744_1000010936	NQT47851.1	53.8	420	193	1	6	424	5	424	1.23e-158	464		N/A	NQT47851.1 AMP-binding protein [Chloroflexi bacterium]
JGI24724J26744_1000011130	WP_025064170.1	86.9	436	57	0	1	436	1	436	8.52e-277	764	74349;1443111	Sulfitobacter guttiformis;Sulfitobacter guttiformis KCTC 32187	WP_025064170.1 phenylacetate--CoA ligase [Sulfitobacter guttiformis]
JGI24724J26744_1000041617	WP_203243276.1	99.4	463	3	0	1	463	1	463	0	933	1342299	Sulfitobacter geojensis	WP_203243276.1 phenylacetate--CoA ligase family protein [Sulfitobacter geojensis]
JGI24724J26744_1000075023	RJP57264.1	66.3	413	139	0	8	420	8	420	1.08e-206	586	2026735	Deltaproteobacteria bacterium	RJP57264.1 phenylacetate--CoA ligase family protein [Deltaproteobacteria bacterium]
JGI24724J26744_1000075312	WP_077286809.1	90.4	415	38	1	1	413	1	415	1.86e-274	757	329993	Cognaticolwellia aestuarii	WP_077286809.1 AMP-binding protein [Cognaticolwellia aestuarii]
JGI24724J26744_1000078112	MBB05065.1	100	463	0	0	1	463	1	463	0	936		N/A	MBB05065.1 phenylacetate--CoA ligase [Pseudooceanicola sp.]
JGI24724J26744_1000082616	MCA0207025.1	87.9	438	53	0	1	438	1	438	9.07e-285	785		N/A	MCA0207025.1 AMP-binding protein [Proteobacteria bacterium]
JGI24724J26744_100012656	MBL4874434.1	88.9	440	48	1	1	440	1	439	3.94e-292	804		N/A	MBL4874434.1 hypothetical protein [Rhodobacteraceae bacterium]
JGI24724J26744_1000132714	MCF6316372.1	93.3	433	28	1	1	432	1	433	1.53e-291	801		N/A	MCF6316372.1 phenylacetate--CoA ligase [Marinosulfonomonas sp.]
JGI24724J26744_100018179	PCJ76135.1	88.8	436	49	0	1	436	1	436	8.92e-279	769	1904441	Rhodobacteraceae bacterium	PCJ76135.1 phenylacetate--CoA ligase [Rhodobacteraceae bacterium]
JGI24724J26744_100022037	PSR22933.1	48	429	223	0	8	436	6	434	1.04e-141	422	53633	Sulfobacillus acidophilus	PSR22933.1 hypothetical protein C7B45_04750 [Sulfobacillus acidophilus]
JGI24724J26744_100022038	PSR22933.1	48.6	430	220	1	8	437	6	434	1.75e-140	419	53633	Sulfobacillus acidophilus	PSR22933.1 hypothetical protein C7B45_04750 [Sulfobacillus acidophilus]
JGI24724J26744_100027915	WP_067629674.1	99.8	463	1	0	1	463	1	463	0	927	196795;1822224;1822226;1822251	unclassified Sulfitobacter;Sulfitobacter sp. HI0021;Sulfitobacter sp. HI0027;Sulfitobacter sp. HI0076	WP_067629674.1 MULTISPECIES: AMP-binding protein [unclassified Sulfitobacter]
JGI24724J26744_100029771	WP_173587131.1	93	428	30	0	1	428	1	428	2.16e-287	791	1285465	Winogradskyella undariae	WP_173587131.1 AMP-binding protein [Winogradskyella undariae]
JGI24724J26744_100036581	MBC7282050.1	89	462	51	0	1	462	1	462	7.84e-305	838		N/A	MBC7282050.1 AMP-binding protein [Hoeflea sp.]
JGI24724J26744_100045903	WP_037929812.1	100	463	0	0	1	463	1	463	0	931	1402135;2854170	Sulfitobacter pseudonitzschiae;Roseobacteraceae	WP_037929812.1 MULTISPECIES: AMP-binding protein [Roseobacteraceae]
JGI24724J26744_100056106	WP_093743579.1	95.4	435	20	0	1	435	1	435	7.19e-301	825	218672	Sulfitobacter delicatus	WP_093743579.1 phenylacetate--CoA ligase [Sulfitobacter delicatus]
JGI24724J26744_100057792	MBW2143480.1	73.6	459	121	0	1	459	1	459	3.28e-268	745		N/A	MBW2143480.1 phenylacetate--CoA ligase family protein [Deltaproteobacteria bacterium]
JGI24724J26744_100058226	MBV1903626.1	95	462	23	0	1	462	1	462	0	896		N/A	MBV1903626.1 AMP-binding protein [Marinosulfonomonas sp.]
JGI24724J26744_100062395	KAF0123715.1	43.1	427	242	1	1	427	1	426	4.09e-114	351	1869227	bacterium	KAF0123715.1 Phenylacetate-coenzyme A ligase [bacterium]
JGI24724J26744_100062935	WP_149265394.1	69.1	430	132	1	1	429	3	432	1.25e-216	612	500465	Deferribacter autotrophicus	WP_149265394.1 phenylacetate--CoA ligase [Deferribacter autotrophicus]
JGI24724J26744_100062937	WP_149265387.1	68	435	136	1	1	435	1	432	4.38e-223	629	500465	Deferribacter autotrophicus	WP_149265387.1 phenylacetate--CoA ligase [Deferribacter autotrophicus]
JGI24724J26744_100064455	RZN67738.1	99.5	433	2	0	1	433	1	433	0	867	2491085	Candidatus Methanolliviera hydrocarbonicum	RZN67738.1 phenylacetate--CoA ligase family protein [Candidatus Methanolliviera hydrocarbonicum]
JGI24724J26744_100067793	KXJ49163.1	83.7	459	75	0	1	459	1	459	1.36e-284	786	1795870	Cycloclasticus sp. Phe_18	KXJ49163.1 phenylacetate--CoA ligase [Cycloclasticus sp. Phe_18]
JGI24724J26744_100068206	WP_007118695.1	99.8	436	1	0	1	436	1	436	1.44e-314	860	225422;391624	Sulfitobacter indolifex;Sulfitobacter indolifex HEL-45	WP_007118695.1 phenylacetate--CoA ligase [Sulfitobacter indolifex]
JGI24724J26744_100068628	HGE87488.1	45.5	462	230	2	1	441	1	461	2.75e-137	412		N/A	HGE87488.1 phenylacetate--CoA ligase family protein [Chloroflexi bacterium]
JGI24724J26744_1000709210	WP_092840769.1	97.3	409	11	0	1	409	25	433	2.37e-289	795	1005928	Roseovarius lutimaris	WP_092840769.1 AMP-binding protein [Roseovarius lutimaris]
JGI24724J26744_100077532	KAF0123715.1	62.3	427	159	2	1	426	1	426	7.03e-195	556	1869227	bacterium	KAF0123715.1 Phenylacetate-coenzyme A ligase [bacterium]
JGI24724J26744_100078522	KXJ49163.1	92.9	465	33	0	1	465	1	465	0	876	1795870	Cycloclasticus sp. Phe_18	KXJ49163.1 phenylacetate--CoA ligase [Cycloclasticus sp. Phe_18]
JGI24724J26744_100081636	WP_119376143.1	63.5	430	157	0	5	434	9	438	1.98e-201	574	2305467	Henriciella mobilis	WP_119376143.1 phenylacetate--CoA ligase family protein [Henriciella mobilis]
JGI24724J26744_100088883	WP_093743579.1	95.4	435	20	0	1	435	1	435	7.19e-301	825	218672	Sulfitobacter delicatus	WP_093743579.1 phenylacetate--CoA ligase [Sulfitobacter delicatus]
JGI24724J26744_100118871	HEY92911.1	77.4	430	97	0	1	430	1	430	5.66e-249	694		N/A	HEY92911.1 phenylacetate--CoA ligase [Dehalococcoidia bacterium]
JGI24724J26744_100156752	OGQ82092.1	50.5	471	228	3	4	474	5	470	1.84e-169	496	1797894	Deltaproteobacteria bacterium RIFCSPLOWO2_12_FULL_60_19	OGQ82092.1 hypothetical protein A3F90_12845 [Deltaproteobacteria bacterium RIFCSPLOWO2_12_FULL_60_19]
JGI24724J26744_100162513	RZN68055.1	99.3	420	3	0	1	420	1	420	5.28e-304	832	2491085	Candidatus Methanolliviera hydrocarbonicum	RZN68055.1 phenylacetate--CoA ligase family protein [Candidatus Methanolliviera hydrocarbonicum]
JGI24724J26744_100165671	NQT47851.1	47.5	360	184	3	4	358	2	361	5.82e-113	345		N/A	NQT47851.1 AMP-binding protein [Chloroflexi bacterium]
JGI24724J26744_100170511	WP_138925290.1	97.4	348	9	0	1	348	116	463	1.4e-247	688	196795	unclassified Sulfitobacter	WP_138925290.1 MULTISPECIES: AMP-binding protein [unclassified Sulfitobacter]
JGI24724J26744_100176792	WP_149265387.1	68.3	435	135	1	1	435	1	432	3.77e-224	631	500465	Deferribacter autotrophicus	WP_149265387.1 phenylacetate--CoA ligase [Deferribacter autotrophicus]
JGI24724J26744_100181723	SPD75821.1	87.4	477	60	0	1	477	1	477	0	889	201089	uncultured Desulfobacterium sp.	SPD75821.1 putative Phenylacetate-CoA ligase [uncultured Desulfobacterium sp.]
JGI24724J26744_100182222	RJP57264.1	66.8	413	137	0	8	420	8	420	1.69e-203	578	2026735	Deltaproteobacteria bacterium	RJP57264.1 phenylacetate--CoA ligase family protein [Deltaproteobacteria bacterium]
JGI24724J26744_100186241	MBW2564712.1	91.1	282	25	0	1	282	1	282	3.8e-189	530		N/A	MBW2564712.1 AMP-binding protein [Deltaproteobacteria bacterium]
JGI24724J26744_100192931	NOR62823.1	93.7	429	27	0	1	429	1	429	3.44e-290	798		N/A	NOR62823.1 phenylacetate--CoA ligase [Rhodobacteraceae bacterium]
JGI24724J26744_100199924	MBW2249161.1	93.2	443	30	0	1	443	1	443	0	848		N/A	MBW2249161.1 phenylacetate--CoA ligase family protein [Deltaproteobacteria bacterium]
JGI24724J26744_100226001	HCQ58219.1	100	284	0	0	141	424	1	284	2.69e-204	580		N/A	HCQ58219.1 phenylacetate--CoA ligase [Sulfitobacter sp.]
JGI24724J26744_100233444	MCD4758532.1	95.9	387	16	0	6	392	45	431	2.71e-270	746		N/A	MCD4758532.1 phenylacetate--CoA ligase [Arcobacteraceae bacterium]
JGI24724J26744_100239042	TRZ92893.1	79.6	427	87	0	1	427	7	433	7.98e-249	693	2026734	Dehalococcoidia bacterium	TRZ92893.1 phenylacetate--CoA ligase family protein [Dehalococcoidia bacterium]
JGI24724J26744_100245912	MBU0477899.1	70.4	429	127	0	2	430	3	431	1.14e-225	635		N/A	MBU0477899.1 AMP-binding protein [bacterium]
JGI24724J26744_100256522	HEX75698.1	63.7	408	143	2	6	408	20	427	1.85e-182	524		N/A	HEX75698.1 phenylacetate--CoA ligase [Dehalococcoidia bacterium]
JGI24724J26744_100272921	MCB1405123.1	93.1	436	30	0	1	436	1	436	1.52e-302	830		N/A	MCB1405123.1 phenylacetate--CoA ligase [Rhodobacteraceae bacterium]
JGI24724J26744_100288671	WP_041159066.1	99.7	316	1	0	1	316	1	316	7.64e-230	640	866350	Halomonas sp. KHS3	WP_041159066.1 phenylacetate--CoA ligase [Halomonas sp. KHS3]
JGI24724J26744_100289162	HHD67842.1	49.6	417	206	3	10	425	11	424	2.8e-133	400		N/A	HHD67842.1 phenylacetate--CoA ligase family protein [Chloroflexi bacterium]
JGI24724J26744_100308993	HGV81333.1	56	455	198	1	4	458	2	454	1.49e-191	550		N/A	HGV81333.1 phenylacetate--CoA ligase family protein [Deltaproteobacteria bacterium]
JGI24724J26744_100309493	KAF0123715.1	56.2	425	184	2	2	426	4	426	4.92e-161	471	1869227	bacterium	KAF0123715.1 Phenylacetate-coenzyme A ligase [bacterium]
JGI24724J26744_100399881	WP_132444099.1	100	436	0	0	1	436	1	436	0	865	225422	Sulfitobacter indolifex	WP_132444099.1 phenylacetate--CoA ligase [Sulfitobacter indolifex]
JGI24724J26744_100419423	RJP57459.1	86.1	288	40	0	1	288	1	288	6e-179	510	2026735	Deltaproteobacteria bacterium	RJP57459.1 phenylacetate--CoA ligase [Deltaproteobacteria bacterium]
JGI24724J26744_100474652	OUS05440.1	89.1	449	49	0	1	449	1	449	6.23e-298	820	1856301	Rhodobacterales bacterium 52_120_T64	OUS05440.1 phenylacetate--CoA ligase [Rhodobacterales bacterium 52_120_T64]
JGI24724J26744_100493892	PIQ45795.1	84	393	63	0	1	393	34	426	2.64e-248	690	1973958;1973961;1973970;1973977	Deltaproteobacteria bacterium CG_4_10_14_0_8_um_filter_43_12;Deltaproteobacteria bacterium CG_4_8_14_3_um_filter_43_13;Deltaproteobacteria bacterium CG06_land_8_20_14_3_00_44_19;Deltaproteobacteria bacterium CG12_big_fil_rev_8_21_14_0_65_43_10	PIQ45795.1 hypothetical protein COW04_05695 [Deltaproteobacteria bacterium CG12_big_fil_rev_8_21_14_0_65_43_10]
JGI24724J26744_100501252	MBU2609106.1	61	367	142	1	1	367	1	366	1.89e-161	469		N/A	MBU2609106.1 hypothetical protein [Chloroflexi bacterium]
JGI24724J26744_100505782	HDO80514.1	61.7	345	129	3	5	348	10	352	2.15e-150	441		N/A	HDO80514.1 phenylacetate--CoA ligase family protein [Candidatus Bathyarchaeota archaeon]
JGI24724J26744_100534282	MBI4619603.1	83.3	420	70	0	11	430	1	420	2.29e-258	717		N/A	MBI4619603.1 phenylacetate--CoA ligase [Desulfobacterales bacterium]
JGI24724J26744_100545642	OIP28660.1	68.3	397	122	1	7	403	7	399	2.14e-197	561	1805125;1973958;1973970;1973977	Deltaproteobacteria bacterium CG2_30_43_15;Deltaproteobacteria bacterium CG_4_10_14_0_8_um_filter_43_12;Deltaproteobacteria bacterium CG06_land_8_20_14_3_00_44_19;Deltaproteobacteria bacterium CG12_big_fil_rev_8_21_14_0_65_43_10	OIP28660.1 hypothetical protein AUK23_12585 [Deltaproteobacteria bacterium CG2_30_43_15]
JGI24724J26744_100551261	RJP58855.1	67.2	424	139	0	1	424	25	448	2.58e-214	607	2026735	Deltaproteobacteria bacterium	RJP58855.1 phenylacetate--CoA ligase family protein [Deltaproteobacteria bacterium]
JGI24724J26744_100568702	MBV1903626.1	93.9	410	25	0	1	410	1	410	7.02e-287	790		N/A	MBV1903626.1 AMP-binding protein [Marinosulfonomonas sp.]
JGI24724J26744_100600512	PIQ45794.1	53.4	429	198	2	4	431	1	428	4.09e-149	441	1973961;1973970;1973977	Deltaproteobacteria bacterium CG_4_8_14_3_um_filter_43_13;Deltaproteobacteria bacterium CG06_land_8_20_14_3_00_44_19;Deltaproteobacteria bacterium CG12_big_fil_rev_8_21_14_0_65_43_10	PIQ45794.1 hypothetical protein COW04_05690 [Deltaproteobacteria bacterium CG12_big_fil_rev_8_21_14_0_65_43_10]
JGI24724J26744_100631551	WP_069186208.1	90.1	433	43	0	1	433	1	433	6.02e-292	803	1867952	Candidatus Terasakiella magnetica	WP_069186208.1 phenylacetate--CoA ligase [Candidatus Terasakiella magnetica]
JGI24724J26744_100657771	WP_227406069.1	100	413	0	0	1	413	25	437	1.53e-303	831	2832500	Halomonas sp. FeN2	WP_227406069.1 phenylacetate--CoA ligase [Halomonas sp. FeN2]
JGI24724J26744_100669811	WP_091823946.1	98.6	433	6	0	1	433	4	436	1.23e-314	860	48076;1122198	Marinobacterium georgiense;Marinobacterium georgiense DSM 11526	WP_091823946.1 phenylacetate--CoA ligase [Marinobacterium georgiense]
JGI24724J26744_100694491	WP_185804118.1	97.8	404	9	0	1	404	60	463	7.3e-290	797	2758038	Pontibrevibacter nitratireducens	WP_185804118.1 AMP-binding protein [Monaibacterium sp. h42]
JGI24724J26744_100775701	MBW2607708.1	91.8	306	25	0	1	306	125	430	8.17e-207	582		N/A	MBW2607708.1 phenylacetate--CoA ligase [Deltaproteobacteria bacterium]
JGI24724J26744_100803412	WP_132444099.1	100	274	0	0	1	274	163	436	2.18e-190	539	225422	Sulfitobacter indolifex	WP_132444099.1 phenylacetate--CoA ligase [Sulfitobacter indolifex]
JGI24724J26744_100809921	MBW2573995.1	92.1	393	4	1	1	393	68	433	6.41e-260	720		N/A	MBW2573995.1 phenylacetate--CoA ligase [Deltaproteobacteria bacterium]
JGI24724J26744_100820851	OUS05440.1	90.8	402	37	0	1	402	49	450	1.24e-271	751	1856301	Rhodobacterales bacterium 52_120_T64	OUS05440.1 phenylacetate--CoA ligase [Rhodobacterales bacterium 52_120_T64]
JGI24724J26744_100835821	OAN67455.1	97.2	323	9	0	1	323	114	436	2.92e-229	639	1849170	Rhodobacteraceae bacterium EhC02	OAN67455.1 phenylacetate-CoA ligase [Rhodobacteraceae bacterium EhC02]
JGI24724J26744_100846451	NRB17547.1	88	393	47	0	1	393	14	406	5.73e-252	700		N/A	NRB17547.1 phenylacetate--CoA ligase [Rhodobacteraceae bacterium]
JGI24724J26744_100880011	MBU2647938.1	79.5	317	65	0	1	317	127	443	7.15e-184	525		N/A	MBU2647938.1 AMP-binding protein [bacterium]
JGI24724J26744_100894541	HEX76255.1	58.6	290	120	0	1	290	1	290	8.57e-120	360		N/A	HEX76255.1 phenylacetate--CoA ligase [Dehalococcoidia bacterium]
JGI24724J26744_101026991	TET74503.1	86.7	308	41	0	1	308	127	434	6.87e-191	541	2026734	Dehalococcoidia bacterium	TET74503.1 phenylacetate--CoA ligase family protein [Dehalococcoidia bacterium]
JGI24724J26744_101070582	HBB83977.1	99.5	182	1	0	1	182	1	182	6.66e-128	368		N/A	HBB83977.1 phenylacetate--CoA ligase [Sulfitobacter sp.]
JGI24724J26744_101074641	WP_096782892.1	99.3	293	2	0	1	293	1	293	3.88e-214	600	2039467	Marinobacter sp. ANT_B65	WP_096782892.1 phenylacetate--CoA ligase [Marinobacter sp. ANT_B65]
JGI24724J26744_101244251	PNV86840.1	97.9	283	6	0	1	283	150	432	1.17e-194	550	2049433	Desulfobacteraceae bacterium	PNV86840.1 phenylacetate--CoA ligase [Desulfobacteraceae bacterium]
JGI24724J26744_101504952	MCD4758532.1	97.7	176	4	0	2	177	1	176	8.03e-117	348		N/A	MCD4758532.1 phenylacetate--CoA ligase [Arcobacteraceae bacterium]
JGI24724J26744_101507741	MBW2576026.1	96.8	250	8	0	1	250	184	433	5.16e-170	486		N/A	MBW2576026.1 phenylacetate--CoA ligase [Deltaproteobacteria bacterium]
JGI24724J26744_101649871	WP_025064170.1	93	244	17	0	1	244	42	285	1.57e-165	474	74349;1443111	Sulfitobacter guttiformis;Sulfitobacter guttiformis KCTC 32187	WP_025064170.1 phenylacetate--CoA ligase [Sulfitobacter guttiformis]
JGI24724J26744_101662781	MCD4758532.1	99.5	200	1	0	1	200	232	431	3.08e-133	390		N/A	MCD4758532.1 phenylacetate--CoA ligase [Arcobacteraceae bacterium]
JGI24724J26744_102022841	MBW2579531.1	98.1	213	4	0	1	213	165	377	2.77e-145	422		N/A	MBW2579531.1 phenylacetate--CoA ligase [Deltaproteobacteria bacterium]
JGI24724J26744_102065061	MBL7174066.1	96.7	210	7	0	1	210	151	360	3.64e-144	419		N/A	MBL7174066.1 phenylacetate--CoA ligase [Desulfobacteraceae bacterium]
JGI24721J26819_1000010843	HHS30929.1	99.8	430	1	0	1	430	1	430	6.25e-315	860		N/A	HHS30929.1 phenylacetate--CoA ligase family protein [Desulfobacca acetoxidans]
JGI24721J26819_1000010974	HGV94817.1	100	429	0	0	1	429	1	429	2.09e-315	862		N/A	HGV94817.1 phenylacetate--CoA ligase family protein [Desulfobacteraceae bacterium]
JGI24721J26819_1000016211	HGF35646.1	100	366	0	0	1	366	1	366	3.74e-259	716		N/A	HGF35646.1 phenylacetate--CoA ligase family protein [Desulfobacca acetoxidans]
JGI24721J26819_1000016219	HHS30673.1	92.1	433	34	0	1	433	1	433	5.57e-292	803		N/A	HHS30673.1 phenylacetate--CoA ligase [Desulfobacca acetoxidans]
JGI24721J26819_1000018044	HGV95299.1	99.3	443	3	0	1	443	1	443	0	899		N/A	HGV95299.1 phenylacetate--CoA ligase family protein [Desulfobacteraceae bacterium]
JGI24721J26819_1000027514	HGV95954.1	100	438	0	0	1	438	1	438	0	892		N/A	HGV95954.1 phenylacetate--CoA ligase family protein [Desulfobacteraceae bacterium]
JGI24721J26819_100003432	HGF32800.1	99.8	429	1	0	1	429	1	429	2.19e-312	854		N/A	HGF32800.1 phenylacetate--CoA ligase family protein [Desulfobacca acetoxidans]
JGI24721J26819_1000038538	HFH13018.1	83.1	467	79	0	25	491	1	467	0	851		N/A	HFH13018.1 phenylacetate--CoA ligase family protein [Deltaproteobacteria bacterium]
JGI24721J26819_1000040529	HGF26512.1	87.1	435	56	0	7	441	6	440	1.17e-289	798		N/A	HGF26512.1 phenylacetate--CoA ligase family protein [Deltaproteobacteria bacterium]
JGI24721J26819_1000045810	MBN1399182.1	83.4	433	72	0	1	433	1	433	2.48e-268	743		N/A	MBN1399182.1 phenylacetate--CoA ligase [Bacteroidetes bacterium]
JGI24721J26819_100004934	HGX13248.1	99.8	422	1	0	1	422	1	422	1.80e-312	853		N/A	HGX13248.1 phenylacetate--CoA ligase family protein [Deltaproteobacteria bacterium]
JGI24721J26819_1000063832	HHS75380.1	100	389	0	0	56	444	1	389	1.01e-286	788		N/A	HHS75380.1 phenylacetate--CoA ligase [Verrucomicrobia subdivision 3 bacterium]
JGI24721J26819_100006742	HHS29787.1	99.5	419	2	0	1	419	1	419	2.9e-296	812		N/A	HHS29787.1 phenylacetate--CoA ligase family protein [Desulfobacca acetoxidans]
JGI24721J26819_1000070612	HHG52178.1	100	437	0	0	1	437	1	437	2.05e-315	863		N/A	HHG52178.1 phenylacetate--CoA ligase family protein [Spirochaetes bacterium]
JGI24721J26819_100007607	WP_086034464.1	93.7	174	11	0	1	174	1	174	1.08e-104	318	1562698	Desulfurella amilsii	WP_086034464.1 phenylacetate--CoA ligase [Desulfurella amilsii]
JGI24721J26819_100007608	HGA37432.1	100	209	0	0	1	209	128	336	2.67e-143	413		N/A	HGA37432.1 phenylacetate--CoA ligase [Desulfurella acetivorans]
JGI24721J26819_1000076527	TDA28099.1	100	435	0	0	1	435	1	435	0	864	2250530	Archaeoglobi archaeon	TDA28099.1 phenylacetate--CoA ligase [Archaeoglobi archaeon]
JGI24721J26819_1000079537	HHS90185.1	82	433	77	1	1	432	1	433	3.76e-265	735		N/A	HHS90185.1 phenylacetate--CoA ligase family protein [Deltaproteobacteria bacterium]
JGI24721J26819_1000092411	HGF00483.1	100	430	0	0	1	430	1	430	2.96e-306	838		N/A	HGF00483.1 phenylacetate--CoA ligase family protein [Deltaproteobacteria bacterium]
JGI24721J26819_1000093121	HHI65208.1	99.3	420	3	0	1	420	1	420	1.16e-307	841		N/A	HHI65208.1 phenylacetate--CoA ligase family protein [Thermodesulfobium narugense]
JGI24721J26819_1000104919	HHG52277.1	100	436	0	0	1	436	1	436	0	877		N/A	HHG52277.1 phenylacetate--CoA ligase family protein [Spirochaetes bacterium]
JGI24721J26819_100010935	NPV38614.1	82.4	426	75	0	1	426	12	437	1.46e-254	708		N/A	NPV38614.1 phenylacetate--CoA ligase [Brevinematales bacterium]
JGI24721J26819_1000123724	HHS29431.1	100	709	0	0	4	712	1	709	0	1397		N/A	HHS29431.1 ATP-binding cassette domain-containing protein [Desulfobacca acetoxidans]
JGI24721J26819_1000134017	NLI25487.1	100	422	0	0	1	422	10	431	5.24e-305	835		N/A	NLI25487.1 phenylacetate--CoA ligase [Bacteroidales bacterium]
JGI24721J26819_1000179221	HGT41638.1	74.6	429	109	0	2	430	5	433	4.73e-237	664		N/A	HGT41638.1 phenylacetate--CoA ligase family protein [Verrucomicrobia subdivision 3 bacterium]
JGI24721J26819_100018031	HGB84001.1	99.8	440	1	0	15	454	1	440	0	880		N/A	HGB84001.1 phenylacetate--CoA ligase family protein [Actinomycetia bacterium]
JGI24721J26819_1000181918	HFH10538.1	84.1	440	70	0	8	447	1	440	6.32e-281	776		N/A	HFH10538.1 phenylacetate--CoA ligase family protein [Deltaproteobacteria bacterium]
JGI24721J26819_1000190025	TDA27470.1	100	339	0	0	1	339	1	339	1.47e-253	697	2250530	Archaeoglobi archaeon	TDA27470.1 phenylacetate--CoA ligase, partial [Archaeoglobi archaeon]
JGI24721J26819_1000195219	WP_183413444.1	88.4	432	50	0	1	432	1	432	2.91e-282	778	1350067	Microbacter margulisiae	WP_183413444.1 phenylacetate--CoA ligase [Microbacter margulisiae]
JGI24721J26819_100019815	TDA27353.1	100	412	0	0	1	412	1	412	1.82e-300	822	2250530	Archaeoglobi archaeon	TDA27353.1 phenylacetate--CoA ligase family protein [Archaeoglobi archaeon]
JGI24721J26819_1000212118	HHS30673.1	100	433	0	0	1	433	1	433	1.48e-312	855		N/A	HHS30673.1 phenylacetate--CoA ligase [Desulfobacca acetoxidans]
JGI24721J26819_100023071	TDA27208.1	100	383	0	0	1	383	1	383	5.85e-280	768	2250530	Archaeoglobi archaeon	TDA27208.1 phenylacetate--CoA ligase family protein, partial [Archaeoglobi archaeon]
JGI24721J26819_1000248913	MBM4287489.1	67.6	426	138	0	5	430	6	431	2.53e-216	611		N/A	MBM4287489.1 phenylacetate--CoA ligase [Deltaproteobacteria bacterium]
JGI24721J26819_1000303710	OZB77225.1	89.7	438	43	1	1	436	1	438	2.78e-295	811	1970449	Thiomonas sp. 14-64-326	OZB77225.1 phenylacetate--CoA ligase [Thiomonas sp. 14-64-326]
JGI24721J26819_1000324511	HHA55217.1	100	436	0	0	1	436	1	436	0	864		N/A	HHA55217.1 phenylacetate--CoA ligase [Syntrophobacterales bacterium]
JGI24721J26819_1000341812	HFH13214.1	80	435	87	0	1	435	14	448	2.97e-262	728		N/A	HFH13214.1 phenylacetate--CoA ligase family protein [Deltaproteobacteria bacterium]
JGI24721J26819_100035061	HGB85203.1	99.8	432	1	0	1	432	1	432	3.77e-310	848		N/A	HGB85203.1 phenylacetate--CoA ligase [Actinomycetia bacterium]
JGI24721J26819_100039148	HGE81896.1	99.8	440	1	0	1	440	1	440	0	870		N/A	HGE81896.1 phenylacetate--CoA ligase [Candidatus Solibacter sp.]
JGI24721J26819_100039381	MCE5257727.1	52.6	367	171	2	6	371	7	371	1.66e-125	379		N/A	MCE5257727.1 AMP-binding protein [Chloroflexi bacterium]
JGI24721J26819_100045184	HHI65908.1	100	434	0	0	1	434	1	434	3.31e-314	859		N/A	HHI65908.1 phenylacetate--CoA ligase family protein [Thermodesulfobium narugense]
JGI24721J26819_100045188	HHI65904.1	100	435	0	0	1	435	1	435	4.27e-313	856		N/A	HHI65904.1 phenylacetate--CoA ligase family protein [Thermodesulfobium narugense]
JGI24721J26819_100047158	HHS48414.1	97.9	431	9	0	1	431	1	431	3.43e-301	826		N/A	HHS48414.1 phenylacetate--CoA ligase family protein [Desulfurella acetivorans]
JGI24721J26819_1000486010	HGF35669.1	99.7	709	2	0	4	712	1	709	0	1399		N/A	HGF35669.1 ATP-binding cassette domain-containing protein [Desulfobacca acetoxidans]
JGI24721J26819_1000517414	OZB77225.1	89.7	438	43	1	1	436	1	438	2.28e-294	809	1970449	Thiomonas sp. 14-64-326	OZB77225.1 phenylacetate--CoA ligase [Thiomonas sp. 14-64-326]
JGI24721J26819_100052604	HHA56254.1	100	433	0	0	1	433	1	433	0	868		N/A	HHA56254.1 phenylacetate--CoA ligase [Syntrophobacterales bacterium]
JGI24721J26819_100057387	TDA28953.1	99.8	431	1	0	1	431	1	431	0	863	2250530	Archaeoglobi archaeon	TDA28953.1 phenylacetate--CoA ligase [Archaeoglobi archaeon]
JGI24721J26819_100065248	HHS30507.1	100	431	0	0	1	431	1	431	4.25e-311	851		N/A	HHS30507.1 phenylacetate--CoA ligase family protein [Desulfobacca acetoxidans]
JGI24721J26819_100065251	MCD6240493.1	81.7	372	68	0	1	372	57	428	1.56e-228	639		N/A	MCD6240493.1 AMP-binding protein [Candidatus Bathyarchaeota archaeon]
JGI24721J26819_1000687810	RZV39961.1	76.9	438	86	2	3	425	1	438	1.21e-239	670	2597224	Candidatus Acidulodesulfobacterium acidiphilum	RZV39961.1 phenylacetate--CoA ligase [Candidatus Acidulodesulfobacterium acidiphilum]
JGI24721J26819_100074069	HGE55454.1	100	451	0	0	1	451	1	451	0	902		N/A	HGE55454.1 phenylacetate--CoA ligase family protein [Acidobacteria bacterium]
JGI24721J26819_1000755410	TDA39160.1	100	316	0	0	1	316	36	351	2.5e-226	628	2250257	Candidatus Verstraetearchaeota archaeon	TDA39160.1 phenylacetate--CoA ligase [Candidatus Verstraetearchaeota archaeon]
JGI24721J26819_100081103	RPI17227.1	83.5	443	72	1	1	442	1	443	2.95e-265	736	2282142	Acidobacteriales bacterium	RPI17227.1 phenylacetate--CoA ligase [Acidobacteriales bacterium]
JGI24721J26819_100082123	HHS39503.1	100	419	0	0	14	432	1	419	2.46e-305	836		N/A	HHS39503.1 phenylacetate--CoA ligase [Chthonomonas sp.]
JGI24721J26819_100083367	HFH13405.1	81.3	423	79	0	1	423	10	432	6.7e-254	706		N/A	HFH13405.1 phenylacetate--CoA ligase [Deltaproteobacteria bacterium]
JGI24721J26819_100083953	MBN2028215.1	80.6	448	87	0	1	448	1	448	1.1e-274	760		N/A	MBN2028215.1 AMP-binding protein [Actinomycetia bacterium]
JGI24721J26819_100090972	HGY80164.1	99.5	426	2	0	1	426	1	426	4.37e-306	838		N/A	HGY80164.1 phenylacetate--CoA ligase family protein [Chloroflexi bacterium]
JGI24721J26819_100094472	MBP7946585.1	74.4	430	110	0	1	430	1	430	3.47e-236	661	1852924	Verrucomicrobia bacterium ADurb.Bin006	MBP7946585.1 phenylacetate--CoA ligase [Verrucomicrobia bacterium]
JGI24721J26819_100094476	HGY63415.1	81.9	441	80	0	1	441	1	441	6.39e-263	730		N/A	HGY63415.1 phenylacetate--CoA ligase [Verrucomicrobia subdivision 3 bacterium]
JGI24721J26819_100099395	HGX13226.1	100	371	0	0	1	371	73	443	8.13e-278	764		N/A	HGX13226.1 phenylacetate--CoA ligase family protein [Deltaproteobacteria bacterium]
JGI24721J26819_100101519	NPV38614.1	81.2	436	82	0	3	438	2	437	6.03e-257	714		N/A	NPV38614.1 phenylacetate--CoA ligase [Brevinematales bacterium]
JGI24721J26819_100101908	WP_245735311.1	86.5	342	46	0	5	346	5	346	2.02e-225	630	39841	Thermodesulforhabdus norvegica	WP_245735311.1 phenylacetate--CoA ligase [Thermodesulforhabdus norvegica]
JGI24721J26819_100102977	HGI31420.1	100	422	0	0	18	439	1	422	4.46e-306	838		N/A	HGI31420.1 phenylacetate--CoA ligase family protein [Candidatus Caldatribacterium californiense]
JGI24721J26819_100103455	MCC6028237.1	100	431	0	0	1	431	1	431	0	872	2250530	Archaeoglobi archaeon	MCC6028237.1 phenylacetate--CoA ligase [Archaeoglobus sp.]
JGI24721J26819_100114474	HHA56460.1	99.8	431	1	0	1	431	1	431	1.08e-313	857		N/A	HHA56460.1 phenylacetate--CoA ligase [Syntrophobacterales bacterium]
JGI24721J26819_100115583	TDA39296.1	100	429	0	0	1	429	1	429	6.48e-314	858	2250257	Candidatus Verstraetearchaeota archaeon	TDA39296.1 phenylacetate--CoA ligase [Candidatus Verstraetearchaeota archaeon]
JGI24721J26819_100125325	HGE87488.1	100	472	0	0	1	472	1	472	0	925		N/A	HGE87488.1 phenylacetate--CoA ligase family protein [Chloroflexi bacterium]
JGI24721J26819_100126428	HHS30507.1	100	431	0	0	1	431	1	431	4.25e-311	851		N/A	HHS30507.1 phenylacetate--CoA ligase family protein [Desulfobacca acetoxidans]
JGI24721J26819_100131391	NWF55291.1	64.8	233	82	0	1	233	184	416	1.64e-96	298		N/A	NWF55291.1 phenylacetate--CoA ligase [Syntrophaceae bacterium]
JGI24721J26819_100131392	HGB58034.1	99.5	425	2	0	1	425	6	430	0	863		N/A	HGB58034.1 phenylacetate--CoA ligase family protein [Deltaproteobacteria bacterium]
JGI24721J26819_100134602	HGK13107.1	77.4	341	77	0	1	341	1	341	5.53e-199	560		N/A	HGK13107.1 phenylacetate--CoA ligase family protein [Candidatus Bathyarchaeota archaeon]
JGI24721J26819_100137491	HGC43333.1	100	283	0	0	1	283	152	434	2.39e-196	554		N/A	HGC43333.1 phenylacetate--CoA ligase [Acidicaldus sp.]
JGI24721J26819_100160834	HGE64410.1	81.4	424	79	0	31	454	1	424	2.84e-256	713		N/A	HGE64410.1 phenylacetate--CoA ligase family protein [Actinomycetia bacterium]
JGI24721J26819_100173866	MBA2285077.1	67.3	343	111	1	17	358	2	344	3.12e-168	486		N/A	MBA2285077.1 AMP-binding protein [Ktedonobacteraceae bacterium]
JGI24721J26819_100185012	MBW1974631.1	76.4	428	101	0	12	439	6	433	1.29e-242	678		N/A	MBW1974631.1 phenylacetate--CoA ligase [Deltaproteobacteria bacterium]
JGI24721J26819_100186412	HFH12197.1	73.7	430	113	0	5	434	5	434	4.65e-235	659		N/A	HFH12197.1 phenylacetate--CoA ligase family protein [Deltaproteobacteria bacterium]
JGI24721J26819_100188001	TDA28934.1	99.8	411	1	0	1	411	1	411	1.4e-300	823	2250530	Archaeoglobi archaeon	TDA28934.1 phenylacetate--CoA ligase [Archaeoglobi archaeon]
JGI24721J26819_100204361	HGC42708.1	100	310	0	0	1	310	112	421	1.07e-217	609		N/A	HGC42708.1 phenylacetate--CoA ligase [Acidicaldus sp.]
JGI24721J26819_100207422	HGE87060.1	100	430	0	0	1	430	2	431	0	865		N/A	HGE87060.1 phenylacetate--CoA ligase family protein [Chloroflexi bacterium]
JGI24721J26819_100247351	HHA14364.1	100	360	0	0	1	360	74	433	8.41e-261	721		N/A	HHA14364.1 phenylacetate--CoA ligase family protein [Armatimonadetes bacterium]
JGI24721J26819_100257113	OZB77225.1	93.2	438	28	1	1	436	1	438	2.33e-303	832	1970449	Thiomonas sp. 14-64-326	OZB77225.1 phenylacetate--CoA ligase [Thiomonas sp. 14-64-326]
JGI24721J26819_100257204	HGE64410.1	81.4	424	79	0	31	454	1	424	2.84e-256	713		N/A	HGE64410.1 phenylacetate--CoA ligase family protein [Actinomycetia bacterium]
JGI24721J26819_100271364	HHG33568.1	93.1	393	27	0	1	393	1	393	2.68e-267	738		N/A	HHG33568.1 phenylacetate--CoA ligase [bacterium]
JGI24721J26819_100272534	HGB59239.1	100	433	0	0	1	433	1	433	1.00e-310	850		N/A	HGB59239.1 phenylacetate--CoA ligase [Deltaproteobacteria bacterium]
JGI24721J26819_100277082	HGZ27111.1	100	432	0	0	1	432	1	432	3.38e-313	856		N/A	HGZ27111.1 phenylacetate--CoA ligase family protein [Methanobacteriaceae archaeon]
JGI24721J26819_100277692	HDL90011.1	81.4	435	80	1	3	437	9	442	4.35e-266	738		N/A	HDL90011.1 phenylacetate--CoA ligase family protein [Thermodesulforhabdus norvegica]
JGI24721J26819_100281043	OGW69861.1	61	433	169	0	4	436	1	433	6.58e-194	555	1801815	Omnitrophica bacterium GWA2_50_21	OGW69861.1 hypothetical protein A2036_01415 [Omnitrophica bacterium GWA2_50_21]
JGI24721J26819_100289473	HGX58284.1	100	434	0	0	1	434	1	434	2.07e-315	862		N/A	HGX58284.1 phenylacetate--CoA ligase family protein [Armatimonadetes bacterium]
JGI24721J26819_100290164	HGI30266.1	99.8	432	1	0	1	432	1	432	0	870		N/A	HGI30266.1 phenylacetate--CoA ligase family protein [Candidatus Caldatribacterium californiense]
JGI24721J26819_100336854	HHA14356.1	100	328	0	0	1	328	109	436	3.92e-233	649		N/A	HHA14356.1 phenylacetate--CoA ligase [Armatimonadetes bacterium]
JGI24721J26819_100353372	MBW1974631.1	75.9	428	103	0	12	439	6	433	3.69e-242	677		N/A	MBW1974631.1 phenylacetate--CoA ligase [Deltaproteobacteria bacterium]
JGI24721J26819_100364641	WP_013909449.1	98.1	418	8	0	1	418	16	433	3.33e-296	813	795359;1295609	Thermodesulfobacterium geofontis OPF15;Thermodesulfobacterium geofontis	WP_013909449.1 phenylacetate--CoA ligase [Thermodesulfobacterium geofontis]
JGI24721J26819_100364643	HGQ85513.1	97.7	434	10	0	1	434	1	434	6.71e-305	835		N/A	HGQ85513.1 phenylacetate--CoA ligase family protein [Thermodesulfobacterium geofontis]
JGI24721J26819_100376532	MBN2203668.1	68.2	431	136	1	1	431	1	430	5.86e-208	590		N/A	MBN2203668.1 phenylacetate--CoA ligase [Thermoleophilia bacterium]
JGI24721J26819_100396394	OSS42240.1	95.7	254	11	0	1	254	161	414	2.32e-172	491	1562698	Desulfurella amilsii	OSS42240.1 Phenylacetate-coenzyme A ligase [Desulfurella amilsii]
JGI24721J26819_100401081	WP_013909447.1	98.5	405	6	0	1	405	1	405	1.36e-287	790	795359;1295609	Thermodesulfobacterium geofontis OPF15;Thermodesulfobacterium geofontis	WP_013909447.1 phenylacetate--CoA ligase [Thermodesulfobacterium geofontis]
JGI24721J26819_100401083	WP_013909449.1	97.2	391	11	0	1	391	43	433	5.1e-277	763	795359;1295609	Thermodesulfobacterium geofontis OPF15;Thermodesulfobacterium geofontis	WP_013909449.1 phenylacetate--CoA ligase [Thermodesulfobacterium geofontis]
JGI24721J26819_100413523	WP_093395207.1	90.3	433	42	0	1	433	1	433	1.34e-283	781	39841	Thermodesulforhabdus norvegica	WP_093395207.1 phenylacetate--CoA ligase [Thermodesulforhabdus norvegica]
JGI24721J26819_100421873	HGB84001.1	99.8	440	1	0	7	446	1	440	0	880		N/A	HGB84001.1 phenylacetate--CoA ligase family protein [Actinomycetia bacterium]
JGI24721J26819_100467461	HHR99427.1	100	430	0	0	1	430	1	430	0	884		N/A	HHR99427.1 phenylacetate--CoA ligase family protein [Acidobacteria bacterium]
JGI24721J26819_100487481	HGF34078.1	100	431	0	0	1	431	1	431	6.03e-311	850		N/A	HGF34078.1 phenylacetate--CoA ligase family protein [Desulfobacca acetoxidans]
JGI24721J26819_100493622	RPI17227.1	83.3	443	73	1	1	442	1	443	3.43e-264	733	2282142	Acidobacteriales bacterium	RPI17227.1 phenylacetate--CoA ligase [Acidobacteriales bacterium]
JGI24721J26819_100542552	HGD96932.1	99.8	427	1	0	1	427	1	427	0	868		N/A	HGD96932.1 phenylacetate--CoA ligase family protein [Deltaproteobacteria bacterium]
JGI24721J26819_100555013	HHI65908.1	93.6	423	27	0	1	423	1	423	6.73e-295	810		N/A	HHI65908.1 phenylacetate--CoA ligase family protein [Thermodesulfobium narugense]
JGI24721J26819_100572191	HHA38118.1	99.7	344	1	0	1	344	89	432	4.69e-242	672		N/A	HHA38118.1 phenylacetate--CoA ligase [Smithella sp.]
JGI24721J26819_100572702	HGE86703.1	100	423	0	0	1	423	1	423	4.53e-310	848		N/A	HGE86703.1 phenylacetate--CoA ligase family protein [Chloroflexi bacterium]
JGI24721J26819_100578871	HHA37220.1	99.1	435	4	0	1	435	1	435	1.66e-310	850		N/A	HHA37220.1 phenylacetate--CoA ligase [Smithella sp.]
JGI24721J26819_100583741	HGZ27352.1	100	439	0	0	1	439	11	449	0	902		N/A	HGZ27352.1 coenzyme F390 synthetase [Methanobacteriaceae archaeon]
JGI24721J26819_100588582	HGH03162.1	99.6	455	2	0	1	455	1	455	0	881		N/A	HGH03162.1 phenylacetate--CoA ligase family protein [Methanomicrobia archaeon]
JGI24721J26819_100618342	HGX58918.1	99.8	435	1	0	1	435	1	435	0	872		N/A	HGX58918.1 phenylacetate--CoA ligase family protein [Armatimonadetes bacterium]
JGI24721J26819_100620122	HHA37462.1	99.5	430	2	0	1	430	1	430	7.09e-314	858		N/A	HHA37462.1 phenylacetate--CoA ligase family protein [Smithella sp.]
JGI24721J26819_100672713	WP_012545534.1	85.9	434	61	0	1	434	1	434	5.14e-277	765	28261;289376	Thermodesulfovibrio;Thermodesulfovibrio yellowstonii DSM 11347	WP_012545534.1 MULTISPECIES: phenylacetate--CoA ligase [Thermodesulfovibrio]
JGI24721J26819_100676662	WP_093395207.1	90.5	433	41	0	1	433	1	433	1.63e-284	784	39841	Thermodesulforhabdus norvegica	WP_093395207.1 phenylacetate--CoA ligase [Thermodesulforhabdus norvegica]
JGI24721J26819_100706331	MBM4330298.1	84.2	373	59	0	1	373	1	373	1.55e-229	642		N/A	MBM4330298.1 phenylacetate--CoA ligase [Deltaproteobacteria bacterium]
JGI24721J26819_100723951	HHA15018.1	100	214	0	0	1	214	224	437	1.13e-150	436		N/A	HHA15018.1 phenylacetate--CoA ligase family protein [Armatimonadetes bacterium]
JGI24721J26819_100728191	HGF76773.1	88.7	443	50	0	1	443	1	443	3.7e-286	789		N/A	HGF76773.1 phenylacetate--CoA ligase [Firmicutes bacterium]
JGI24721J26819_100750252	HFT97110.1	100	289	0	0	1	289	138	426	2.27e-203	572		N/A	HFT97110.1 phenylacetate--CoA ligase [Candidatus Bathyarchaeota archaeon]
JGI24721J26819_100752141	HGZ68141.1	93.9	413	25	0	1	413	17	429	1.69e-289	795		N/A	HGZ68141.1 phenylacetate--CoA ligase family protein [Deltaproteobacteria bacterium]
JGI24721J26819_100756801	HGC43333.1	100	177	0	0	1	177	1	177	5.41e-118	351		N/A	HGC43333.1 phenylacetate--CoA ligase [Acidicaldus sp.]
JGI24721J26819_100757602	HGF03748.1	99.3	414	3	0	1	414	1	414	1.55e-301	825		N/A	HGF03748.1 phenylacetate--CoA ligase family protein [bacterium]
JGI24721J26819_100762161	WP_108309551.1	96	350	14	0	2	351	1	350	2.97e-245	681	1794699	Thermodesulfobium acidiphilum	WP_108309551.1 phenylacetate--CoA ligase [Thermodesulfobium acidiphilum]
JGI24721J26819_100778271	MBS1207924.1	76.1	247	59	0	30	276	14	260	1.69e-132	392		N/A	MBS1207924.1 Phenylacetate--CoA ligase [Proteobacteria bacterium]
JGI24721J26819_100801432	HFX42926.1	100	415	0	0	1	415	30	444	1.2e-300	824		N/A	HFX42926.1 phenylacetate--CoA ligase [Actinomycetia bacterium]
JGI24721J26819_100817962	WP_012545534.1	86.2	434	60	0	1	434	1	434	6.27e-278	767	28261;289376	Thermodesulfovibrio;Thermodesulfovibrio yellowstonii DSM 11347	WP_012545534.1 MULTISPECIES: phenylacetate--CoA ligase [Thermodesulfovibrio]
JGI24721J26819_100865561	MBW1975848.1	80.3	289	57	0	1	289	154	442	1.65e-168	484		N/A	MBW1975848.1 phenylacetate--CoA ligase [Deltaproteobacteria bacterium]
JGI24721J26819_100868111	NWF98163.1	99.8	429	1	0	16	444	1	429	0	847		N/A	NWF98163.1 phenylacetate--CoA ligase [Nitrospirae bacterium]
JGI24721J26819_100878151	MBS7626137.1	61.7	433	165	1	9	441	1	432	3.96e-197	563		N/A	MBS7626137.1 phenylacetate--CoA ligase [Candidatus Bathyarchaeota archaeon]
JGI24721J26819_100915161	HGB15516.1	100	433	0	0	1	433	1	433	8.90e-314	858		N/A	HGB15516.1 phenylacetate--CoA ligase [Desulfobacca acetoxidans]
JGI24721J26819_100991922	HGX58155.1	100	320	0	0	1	320	1	320	4.29e-234	652		N/A	HGX58155.1 phenylacetate--CoA ligase family protein [Armatimonadetes bacterium]
JGI24721J26819_100996332	HHG33834.1	99.3	413	3	0	1	413	25	437	7.77e-297	814		N/A	HHG33834.1 phenylacetate--CoA ligase [bacterium]
JGI24721J26819_101044081	HHI65263.1	98.9	352	4	0	1	352	1	352	8.22e-256	707		N/A	HHI65263.1 phenylacetate--CoA ligase family protein [Thermodesulfobium narugense]
JGI24721J26819_101049871	HGG14332.1	99.7	339	1	0	1	339	10	348	1.2e-245	681		N/A	HGG14332.1 phenylacetate--CoA ligase [Armatimonadetes bacterium]
JGI24721J26819_101096672	HHA47747.1	100	262	0	0	1	262	1	262	1.12e-186	529		N/A	HHA47747.1 phenylacetate--CoA ligase [Armatimonadetes bacterium]
JGI24721J26819_101098972	HHI65263.1	98.8	249	3	0	1	249	183	431	2.68e-176	502		N/A	HHI65263.1 phenylacetate--CoA ligase family protein [Thermodesulfobium narugense]
JGI24721J26819_101103632	TDA34557.1	65.5	371	123	1	1	371	71	436	7.88e-190	542	2546570;2546571	Candidatus Nezhaarchaeota archaeon WYZ-LMO7;Candidatus Nezhaarchaeota archaeon WYZ-LMO8	TDA34557.1 phenylacetate--CoA ligase family protein [Candidatus Nezhaarchaeota archaeon WYZ-LMO8]
JGI24721J26819_101109991	HHA47747.1	100	198	0	0	1	198	238	435	3.98e-134	393		N/A	HHA47747.1 phenylacetate--CoA ligase [Armatimonadetes bacterium]
JGI24721J26819_101137141	HFX45356.1	100	397	0	0	1	397	1	397	1.01e-289	796		N/A	HFX45356.1 phenylacetate--CoA ligase [Actinomycetia bacterium]
JGI24721J26819_101145842	HGD97015.1	100	279	0	0	1	279	156	434	3.9e-194	548		N/A	HGD97015.1 phenylacetate--CoA ligase [Deltaproteobacteria bacterium]
JGI24721J26819_101218322	HHA15018.1	100	244	0	0	1	244	1	244	1.64e-172	492		N/A	HHA15018.1 phenylacetate--CoA ligase family protein [Armatimonadetes bacterium]
JGI24721J26819_101222212	HGG15204.1	100	346	0	0	1	346	76	421	1.41e-250	694		N/A	HGG15204.1 phenylacetate--CoA ligase family protein [Armatimonadetes bacterium]
JGI24721J26819_101275961	HHT79310.1	79	352	74	0	1	352	85	436	1.49e-197	560		N/A	HHT79310.1 phenylacetate--CoA ligase [Actinomycetia bacterium]
JGI24721J26819_101290031	HGF31816.1	100	254	0	0	1	254	184	437	1.42e-176	503		N/A	HGF31816.1 phenylacetate--CoA ligase family protein [Dehalococcoidia bacterium]
JGI24721J26819_101378891	RWX73207.1	99.4	351	2	0	1	351	20	370	1.05e-260	720	2593994	Candidatus Methanosuratincola subterraneus	RWX73207.1 Coenzyme A ligase [Candidatus Methanosuratincola subterraneus]
JGI24721J26819_101402031	HGB13743.1	100	347	0	0	1	347	73	419	6.24e-252	697		N/A	HGB13743.1 phenylacetate--CoA ligase family protein [Desulfobacca acetoxidans]
JGI24721J26819_101417691	HHR94469.1	100	343	0	0	1	343	123	465	3.03e-251	700		N/A	HHR94469.1 phenylacetate--CoA ligase family protein [Anaerolineae bacterium]
JGI24721J26819_101461741	NWF98165.1	100	241	0	0	1	241	1	241	1.56e-168	482		N/A	NWF98165.1 phenylacetate--CoA ligase [Nitrospirae bacterium]
JGI24721J26819_101519991	HGZ71689.1	100	324	0	0	1	324	18	341	1.02e-233	651		N/A	HGZ71689.1 phenylacetate--CoA ligase family protein [Deltaproteobacteria bacterium]
JGI24721J26819_101538711	MBU1206928.1	80.2	258	51	0	1	258	1	258	7.22e-148	430		N/A	MBU1206928.1 phenylacetate--CoA ligase [Proteobacteria bacterium]
JGI24721J26819_101540481	HGD73881.1	100	292	0	0	1	292	1	292	4.81e-217	607		N/A	HGD73881.1 phenylacetate--CoA ligase [Phycisphaerae bacterium]
JGI24721J26819_101559861	HGY63415.1	100	278	0	0	1	278	10	287	1.08e-199	563		N/A	HGY63415.1 phenylacetate--CoA ligase [Verrucomicrobia subdivision 3 bacterium]
JGI24721J26819_101631911	HGZ72373.1	100	223	0	0	1	223	1	223	8.36e-156	449		N/A	HGZ72373.1 phenylacetate--CoA ligase family protein [Deltaproteobacteria bacterium]
JGI24721J26819_101704561	MBE3138786.1	77.7	260	58	0	1	260	94	353	4.48e-146	423		N/A	MBE3138786.1 phenylacetate--CoA ligase [Actinomycetia bacterium]
JGI24721J26819_101722161	HGE85706.1	100	294	0	0	1	294	32	325	7.38e-216	604		N/A	HGE85706.1 phenylacetate--CoA ligase family protein [Spirochaetes bacterium]
JGI24721J26819_101726051	HGD97015.1	100	172	0	0	1	172	2	173	4.71e-120	356		N/A	HGD97015.1 phenylacetate--CoA ligase [Deltaproteobacteria bacterium]
JGI24721J26819_101765311	MCD6408542.1	77.9	290	62	1	1	288	24	313	1.03e-163	472		N/A	MCD6408542.1 phenylacetate--CoA ligase [bacterium]
JGI24721J26819_101850571	HGZ27074.1	99.6	251	1	0	1	251	182	432	6.06e-176	501		N/A	HGZ27074.1 phenylacetate--CoA ligase family protein [Methanobacteriaceae archaeon]
JGI24721J26819_101920981	HGE41147.1	100	269	0	0	1	269	20	288	1.45e-195	551		N/A	HGE41147.1 phenylacetate--CoA ligase family protein [Candidatus Bathyarchaeota archaeon]
JGI24721J26819_101932571	WP_162287160.1	89.9	268	27	0	1	268	3	270	1.69e-168	483	1562698	Desulfurella amilsii	WP_162287160.1 phenylacetate--CoA ligase [Desulfurella amilsii]
JGI24721J26819_101942821	HGZ72373.1	100	233	0	0	1	233	198	430	8.06e-164	469		N/A	HGZ72373.1 phenylacetate--CoA ligase family protein [Deltaproteobacteria bacterium]
JGI24721J26819_101992531	MBN1445794.1	69.7	261	78	1	1	261	155	414	3.55e-129	383		N/A	MBN1445794.1 phenylacetate--CoA ligase [Candidatus Omnitrophica bacterium]
JGI24721J26819_101993271	HHS54984.1	100	262	0	0	1	262	49	310	4.23e-194	548		N/A	HHS54984.1 phenylacetate--CoA ligase family protein [Ktedonobacter sp.]
JGI24721J26819_102021641	HHT79310.1	75.6	168	41	0	1	168	183	350	3.33e-83	262		N/A	HHT79310.1 phenylacetate--CoA ligase [Actinomycetia bacterium]
JGI24721J26819_102099551	MBN1345031.1	78.6	252	54	0	1	252	44	295	9.43e-142	415		N/A	MBN1345031.1 phenylacetate--CoA ligase [Phycisphaerae bacterium]
JGI24721J26819_102137951	HGV69699.1	100	247	0	0	1	247	104	350	2.8e-173	494		N/A	HGV69699.1 phenylacetate--CoA ligase [Bacteroidetes bacterium]
JGI24721J26819_102146621	HGZ19158.1	100	217	0	0	1	217	229	445	1.72e-145	423		N/A	HGZ19158.1 phenylacetate--CoA ligase [Candidatus Solibacter sp.]
JGI24721J26819_102187771	NWF98155.1	100	218	0	0	1	218	1	218	3.56e-149	432		N/A	NWF98155.1 phenylacetate--CoA ligase [Nitrospirae bacterium]
JGI24721J26819_102194561	HGY62217.1	100	217	0	0	1	217	1	217	2.38e-151	437		N/A	HGY62217.1 phenylacetate--CoA ligase family protein [Verrucomicrobia subdivision 3 bacterium]
JGI24721J26819_102239751	HGH01724.1	100	239	0	0	1	239	35	273	3.17e-170	486		N/A	HGH01724.1 phenylacetate--CoA ligase family protein [Proteobacteria bacterium]
JGI24721J26819_102261851	WP_006522705.1	78.1	237	52	0	1	237	66	302	9.42e-136	399	102134;767817	Desulfoscipio gibsoniae;Desulfoscipio gibsoniae DSM 7213	WP_006522705.1 phenylacetate--CoA ligase [Desulfoscipio gibsoniae]
JGI24721J26819_102297601	HGD74677.1	100	234	0	0	1	234	22	255	1.11e-158	457		N/A	HGD74677.1 phenylacetate--CoA ligase family protein [Phycisphaerae bacterium]
JGI24721J26819_102310322	HGD36016.1	100	203	0	0	1	203	236	438	6.84e-142	413		N/A	HGD36016.1 phenylacetate--CoA ligase family protein [Nitrososphaerales archaeon]
JGI24721J26819_102388091	HHA38490.1	100	223	0	0	1	223	211	433	7.46e-153	441		N/A	HHA38490.1 phenylacetate--CoA ligase family protein [Smithella sp.]
JGI24721J26819_102447041	MBN1445794.1	73.2	205	55	0	2	206	226	430	2.98e-105	320		N/A	MBN1445794.1 phenylacetate--CoA ligase [Candidatus Omnitrophica bacterium]
JGI24721J26819_102516501	WP_077713613.1	59.8	204	80	1	1	204	226	427	4.41e-85	268	1833852	Desulforamulus ferrireducens	WP_077713613.1 phenylacetate--CoA ligase [Desulforamulus ferrireducens]
JGI24721J26819_102550581	HGE85706.1	100	216	0	0	1	216	195	410	8.27e-152	438		N/A	HGE85706.1 phenylacetate--CoA ligase family protein [Spirochaetes bacterium]
JGI24721J26819_102565531	HGE85706.1	100	215	0	0	1	215	5	219	1.65e-146	425		N/A	HGE85706.1 phenylacetate--CoA ligase family protein [Spirochaetes bacterium]
JGI24721J26819_102678921	HFY83024.1	99.5	208	1	0	1	208	154	361	1.61e-143	417		N/A	HFY83024.1 phenylacetate--CoA ligase [Armatimonadetes bacterium]
JGI24721J26819_102763531	WP_012545534.1	91.2	204	18	0	1	204	65	268	1.91e-133	391	28261;289376	Thermodesulfovibrio;Thermodesulfovibrio yellowstonii DSM 11347	WP_012545534.1 MULTISPECIES: phenylacetate--CoA ligase [Thermodesulfovibrio]
JGI24721J26819_102865771	HHA45575.1	100	197	0	0	1	197	117	313	1.25e-139	407		N/A	HHA45575.1 phenylacetate--CoA ligase family protein [Armatimonadetes bacterium]
JGI24721J26819_102936791	HGZ12764.1	100	194	0	0	1	194	259	452	3.72e-133	399		N/A	HGZ12764.1 ATP-binding cassette domain-containing protein [Desulfobacca acetoxidans]
JGI24721J26819_102948851	HHA95090.1	100	193	0	0	1	193	197	389	4.71e-134	392		N/A	HHA95090.1 phenylacetate--CoA ligase family protein [Treponema sp.]
JGI24721J26819_103059621	HHS55225.1	100	185	0	0	4	188	1	185	1.45e-126	374		N/A	HHS55225.1 phenylacetate--CoA ligase [Ktedonobacter sp.]
JGI24721J26819_103059881	HGY82780.1	100	188	0	0	1	188	244	431	1.02e-126	374		N/A	HGY82780.1 phenylacetate--CoA ligase [Armatimonadetes bacterium]
JGI24721J26819_103148241	HHI34394.1	100	184	0	0	1	184	114	297	6.11e-131	384		N/A	HHI34394.1 phenylacetate--CoA ligase [bacterium]
JGI24721J26819_103282171	WP_068859116.1	91	178	16	0	1	178	46	223	9.65e-111	332	1871110	Thermodesulfovibrio sp. N1	WP_068859116.1 phenylacetate--CoA ligase [Thermodesulfovibrio sp. N1]
JGI24721J26819_103481921	HGZ03518.1	100	170	0	0	1	170	161	330	6.24e-119	353		N/A	HGZ03518.1 phenylacetate--CoA ligase [Verrucomicrobia subdivision 3 bacterium]
JGI24721J26819_104081451	HGH02580.1	100	152	0	0	1	152	202	353	4.01e-102	310		N/A	HGH02580.1 phenylacetate--CoA ligase family protein [Proteobacteria bacterium]
JGI24020J35080_1000018173	WP_012966773.1	81.5	432	80	0	1	432	1	432	3.56e-262	728	54261;589924	Ferroglobus placidus;Ferroglobus placidus DSM 10642	WP_012966773.1 phenylacetate--CoA ligase [Ferroglobus placidus]
JGI24020J35080_100003628	WP_141602446.1	55.4	406	179	2	2	405	17	422	6.17e-163	474	118246	Ureibacillus terrenus	WP_141602446.1 AMP-binding protein [Ureibacillus terrenus]
JGI24020J35080_100003662	KYK34684.1	55.8	430	189	1	5	434	6	434	6.32e-176	509	1803814	Theionarchaea archaeon DG-70-1	KYK34684.1 phenylacetate--CoA ligase [Theionarchaea archaeon DG-70-1]
JGI24020J35080_100004031	WP_012965725.1	81.4	431	80	0	11	441	1	431	2.4e-267	741	54261;589924	Ferroglobus placidus;Ferroglobus placidus DSM 10642	WP_012965725.1 phenylacetate--CoA ligase [Ferroglobus placidus]
JGI24020J35080_1000042111	MBL7213456.1	50.8	429	210	1	15	443	13	440	4.48e-154	454		N/A	MBL7213456.1 hypothetical protein [Desulfobacteraceae bacterium]
JGI24020J35080_10000521	WP_042684706.1	76	425	101	1	1	424	9	433	1.69e-243	680	660064	Methermicoccus shengliensis	WP_042684706.1 phenylacetate--CoA ligase [Methermicoccus shengliensis]
JGI24020J35080_100006028	HFH13214.1	66.3	448	151	0	3	450	1	448	1.19e-217	616		N/A	HFH13214.1 phenylacetate--CoA ligase family protein [Deltaproteobacteria bacterium]
JGI24020J35080_1000060108	HHH87127.1	78.8	429	91	0	1	429	1	429	8.43e-251	698		N/A	HHH87127.1 phenylacetate--CoA ligase family protein [Deltaproteobacteria bacterium]
JGI24020J35080_1000065141	RLI84420.1	92.2	435	34	0	1	435	1	435	7.43e-298	818	2250258	Archaeoglobales archaeon	RLI84420.1 phenylacetate--CoA ligase [Archaeoglobales archaeon]
JGI24020J35080_1000067138	AEA46087.1	78	414	90	1	4	417	5	417	2.56e-241	673	693661	Archaeoglobus veneficus SNP6	AEA46087.1 Phenylacetate--CoA ligase [Archaeoglobus veneficus SNP6]
JGI24020J35080_1000078110	WP_015590109.1	85.6	436	63	0	3	438	2	437	1.66e-277	766	387631;1316941	Archaeoglobus sulfaticallidus PM70-1;Archaeoglobus sulfaticallidus	WP_015590109.1 phenylacetate--CoA ligase [Archaeoglobus sulfaticallidus]
JGI24020J35080_1000078112	WP_015590709.1	84.9	431	65	0	1	431	1	431	1.42e-277	766	387631;1316941	Archaeoglobus sulfaticallidus PM70-1;Archaeoglobus sulfaticallidus	WP_015590709.1 phenylacetate--CoA ligase [Archaeoglobus sulfaticallidus]
JGI24020J35080_100008023	WP_012302656.1	86.8	431	57	0	1	431	1	431	9.58e-276	761	471827;477974	Candidatus Desulforudis audaxviator;Candidatus Desulforudis audaxviator MP104C	WP_012302656.1 phenylacetate--CoA ligase [Candidatus Desulforudis audaxviator]
JGI24020J35080_100008024	MBE0466771.1	91.7	434	36	0	1	434	1	434	1e-290	800		N/A	MBE0466771.1 phenylacetate--CoA ligase [Candidatus Desulforudis sp.]
JGI24020J35080_100008322	WP_202318409.1	82.6	436	76	0	1	436	1	436	1.29e-271	751	2798580	Archaeoglobus neptunius	WP_202318409.1 phenylacetate--CoA ligase [Archaeoglobus neptunius]
JGI24020J35080_100009543	HGV79724.1	77.8	437	97	0	2	438	11	447	1.8e-262	729		N/A	HGV79724.1 phenylacetate--CoA ligase family protein [Deltaproteobacteria bacterium]
JGI24020J35080_100018618	HFH13405.1	75.2	432	107	0	1	432	1	432	2.63e-244	682		N/A	HFH13405.1 phenylacetate--CoA ligase [Deltaproteobacteria bacterium]
JGI24020J35080_100020942	MBI3077055.1	39.5	484	275	8	6	479	9	484	1.98e-116	361		N/A	MBI3077055.1 AMP-binding protein [Deltaproteobacteria bacterium]
JGI24020J35080_100022514	HIP25108.1	65.8	392	127	3	1	386	5	395	1.97e-185	530		N/A	HIP25108.1 phenylacetate--CoA ligase family protein [Archaeoglobus profundus]
JGI24020J35080_100025040	RLI84222.1	94.3	435	25	0	1	435	1	435	4.19e-304	833	2250258	Archaeoglobales archaeon	RLI84222.1 phenylacetate--CoA ligase family protein [Archaeoglobales archaeon]
JGI24020J35080_100025046	RLI84233.1	92.8	428	31	0	13	440	1	428	6.17e-295	810	2250258	Archaeoglobales archaeon	RLI84233.1 phenylacetate--CoA ligase family protein [Archaeoglobales archaeon]
JGI24020J35080_10002512	HIP25108.1	66.2	393	129	4	1	391	5	395	1.15e-192	548		N/A	HIP25108.1 phenylacetate--CoA ligase family protein [Archaeoglobus profundus]
JGI24020J35080_100025719	HEY81738.1	100	429	0	0	1	429	1	429	2.09e-315	862		N/A	HEY81738.1 phenylacetate--CoA ligase [Dehalococcoidia bacterium]
JGI24020J35080_100031345	MBO8180644.1	78.9	403	85	0	1	403	10	412	4.96e-240	669		N/A	MBO8180644.1 phenylacetate--CoA ligase family protein [Archaeoglobus sp.]
JGI24020J35080_10003407	WP_015590722.1	80.4	408	78	1	6	413	6	411	7.44e-243	677	387631;1316941	Archaeoglobus sulfaticallidus PM70-1;Archaeoglobus sulfaticallidus	WP_015590722.1 phenylacetate--CoA ligase [Archaeoglobus sulfaticallidus]
JGI24020J35080_100035446	NOY11771.1	80.1	433	86	0	1	433	1	433	5.72e-262	727		N/A	NOY11771.1 phenylacetate--CoA ligase [Archaeoglobi archaeon]
JGI24020J35080_100035447	WP_013684154.1	74.9	431	105	2	3	431	7	436	1.74e-240	672	58290;693661	Archaeoglobus veneficus;Archaeoglobus veneficus SNP6	WP_013684154.1 phenylacetate--CoA ligase [Archaeoglobus veneficus]
JGI24020J35080_100036718	NWG10651.1	85.1	443	66	0	1	443	1	443	2.45e-280	774		N/A	NWG10651.1 phenylacetate--CoA ligase [Candidatus Bathyarchaeota archaeon]
JGI24020J35080_100037938	WP_015590709.1	80	431	84	1	1	429	1	431	1.58e-262	728	387631;1316941	Archaeoglobus sulfaticallidus PM70-1;Archaeoglobus sulfaticallidus	WP_015590709.1 phenylacetate--CoA ligase [Archaeoglobus sulfaticallidus]
JGI24020J35080_10004404	MBI3359607.1	75	436	109	0	1	436	1	436	9.93e-246	686		N/A	MBI3359607.1 phenylacetate--CoA ligase [Chloroflexi bacterium]
JGI24020J35080_100045429	WP_012966423.1	42.3	430	238	6	4	431	6	427	1.78e-109	340	54261;589924	Ferroglobus placidus;Ferroglobus placidus DSM 10642	WP_012966423.1 phenylacetate--CoA ligase [Ferroglobus placidus]
JGI24020J35080_100047325	WP_048064753.1	80.3	431	84	1	36	466	7	436	2.35e-261	727	2234;1344584	Archaeoglobus fulgidus;Archaeoglobus fulgidus DSM 8774	WP_048064753.1 phenylacetate--CoA ligase [Archaeoglobus fulgidus]
JGI24020J35080_100055321	HFW31612.1	85.2	433	63	1	1	432	1	433	6.21e-275	759		N/A	HFW31612.1 phenylacetate--CoA ligase family protein [Archaeoglobus fulgidus]
JGI24020J35080_100056013	WP_013683946.1	81.1	433	81	1	1	432	1	433	4.94e-265	734	58290;693661	Archaeoglobus veneficus;Archaeoglobus veneficus SNP6	WP_013683946.1 phenylacetate--CoA ligase [Archaeoglobus veneficus]
JGI24020J35080_100056014	WP_013684154.1	77.5	435	98	0	1	435	1	435	2.38e-258	718	58290;693661	Archaeoglobus veneficus;Archaeoglobus veneficus SNP6	WP_013684154.1 phenylacetate--CoA ligase [Archaeoglobus veneficus]
JGI24020J35080_100064814	HFH13018.1	79.6	465	95	0	6	470	3	467	5.48e-290	801		N/A	HFH13018.1 phenylacetate--CoA ligase family protein [Deltaproteobacteria bacterium]
JGI24020J35080_10006999	HDN74508.1	77.8	433	96	0	7	439	4	436	2.54e-255	711		N/A	HDN74508.1 phenylacetate--CoA ligase family protein [Archaeoglobus sp.]
JGI24020J35080_100069915	MBO8182423.1	66.3	416	133	2	4	414	5	418	1.97e-203	578		N/A	MBO8182423.1 AMP-binding protein [Archaeoglobus sp.]
JGI24020J35080_10007934	MBO8180644.1	85.5	413	60	0	1	413	1	413	2.21e-265	734		N/A	MBO8180644.1 phenylacetate--CoA ligase family protein [Archaeoglobus sp.]
JGI24020J35080_100100916	MBO8180644.1	73.3	412	110	0	1	412	1	412	3.59e-228	640		N/A	MBO8180644.1 phenylacetate--CoA ligase family protein [Archaeoglobus sp.]
JGI24020J35080_10010663	WP_012966773.1	84.3	432	68	0	1	432	1	432	2.57e-269	746	54261;589924	Ferroglobus placidus;Ferroglobus placidus DSM 10642	WP_012966773.1 phenylacetate--CoA ligase [Ferroglobus placidus]
JGI24020J35080_10011172	MBU4276429.1	86.6	432	58	0	2	433	1	432	2.65e-276	763		N/A	MBU4276429.1 phenylacetate--CoA ligase [Proteobacteria bacterium]
JGI24020J35080_10011796	WP_015590109.1	86	437	61	0	2	438	1	437	2.58e-281	776	387631;1316941	Archaeoglobus sulfaticallidus PM70-1;Archaeoglobus sulfaticallidus	WP_015590109.1 phenylacetate--CoA ligase [Archaeoglobus sulfaticallidus]
JGI24020J35080_10012545	MBO8181909.1	83.2	435	73	0	1	435	1	435	5.65e-270	747		N/A	MBO8181909.1 phenylacetate--CoA ligase [Archaeoglobus sp.]
JGI24020J35080_10015774	KMY65967.1	80.7	429	82	1	1	429	1	428	4.35e-260	722	1348163	Desulfocarbo indianensis	KMY65967.1 phenylacetate--CoA ligase [Desulfocarbo indianensis]
JGI24020J35080_100160711	RLF47868.1	96	428	17	0	1	428	1	428	1.29e-299	822	1906666	Thermoplasmata archaeon	RLF47868.1 phenylacetate--CoA ligase [Thermoplasmata archaeon]
JGI24020J35080_10016435	WP_015590709.1	84.5	431	66	1	1	430	1	431	1.46e-272	753	387631;1316941	Archaeoglobus sulfaticallidus PM70-1;Archaeoglobus sulfaticallidus	WP_015590709.1 phenylacetate--CoA ligase [Archaeoglobus sulfaticallidus]
JGI24020J35080_10017223	WP_206808823.1	51.8	438	209	2	16	453	3	438	7.56e-159	467	2816476	Paradesulfitobacterium ferrireducens	WP_206808823.1 AMP-binding protein [Paradesulfitobacterium ferrireducens]
JGI24020J35080_10017479	NPV42714.1	69.9	429	128	1	1	429	1	428	2.27e-216	611		N/A	NPV42714.1 phenylacetate--CoA ligase [Firmicutes bacterium]
JGI24020J35080_10018643	KXA97804.1	58.7	445	180	3	6	449	7	448	1.28e-181	525	1698267	candidate division MSBL1 archaeon SCGC-AAA259I09	KXA97804.1 hypothetical protein AKJ37_02280 [candidate division MSBL1 archaeon SCGC-AAA259I09]
JGI24020J35080_10020569	MCF8032539.1	76.6	303	71	0	1	303	143	445	1.14e-169	488		N/A	MCF8032539.1 hypothetical protein [Desulfarculaceae bacterium]
JGI24020J35080_10020958	WP_015590722.1	79.1	411	86	0	1	411	1	411	3.15e-242	675	387631;1316941	Archaeoglobus sulfaticallidus PM70-1;Archaeoglobus sulfaticallidus	WP_015590722.1 phenylacetate--CoA ligase [Archaeoglobus sulfaticallidus]
JGI24020J35080_100213510	NCO65047.1	71.3	432	124	0	1	432	1	432	5.46e-227	638	1973895	Candidatus Aquicultor secundus	NCO65047.1 phenylacetate--CoA ligase [Solirubrobacter sp.]
JGI24020J35080_10025003	MBO8180089.1	89.8	433	44	0	1	433	1	433	5.82e-294	808		N/A	MBO8180089.1 phenylacetate--CoA ligase family protein [Archaeoglobus sp.]
JGI24020J35080_10031234	RLI84420.1	82.3	435	77	0	1	435	1	435	5.73e-263	729	2250258	Archaeoglobales archaeon	RLI84420.1 phenylacetate--CoA ligase [Archaeoglobales archaeon]
JGI24020J35080_10032015	KMY65957.1	77.5	427	94	1	1	427	2	426	2.39e-246	687	1348163	Desulfocarbo indianensis	KMY65957.1 hypothetical protein AAU61_18385 [Desulfocarbo indianensis]
JGI24020J35080_10038686	WP_015590109.1	80.9	440	79	2	3	441	2	437	6.04e-267	740	387631;1316941	Archaeoglobus sulfaticallidus PM70-1;Archaeoglobus sulfaticallidus	WP_015590109.1 phenylacetate--CoA ligase [Archaeoglobus sulfaticallidus]
JGI24020J35080_10044552	HGU34285.1	52.5	916	396	7	1	906	1	887	0	907		N/A	HGU34285.1 CoF synthetase [Desulfatirhabdium butyrativorans]
JGI24020J35080_10057532	NOY65363.1	97	433	13	0	1	433	1	433	1.99e-301	827		N/A	NOY65363.1 phenylacetate--CoA ligase [Nitrospirae bacterium]
JGI24020J35080_10059981	RMG58105.1	70.4	433	127	1	1	432	1	433	4.39e-217	613	2026735	Deltaproteobacteria bacterium	RMG58105.1 phenylacetate--CoA ligase [Deltaproteobacteria bacterium]
JGI24020J35080_10079531	MBI4758568.1	67.3	400	127	3	17	413	24	422	3.71e-185	531		N/A	MBI4758568.1 AMP-binding protein [Chloroflexi bacterium]
JGI24020J35080_10091242	NOZ58045.1	81.4	431	77	1	1	431	1	428	1.44e-256	713		N/A	NOZ58045.1 phenylacetate--CoA ligase [Euryarchaeota archaeon]
JGI24020J35080_10097363	RLF47865.1	97.7	431	10	0	1	431	1	431	1.22e-310	850	1906666	Thermoplasmata archaeon	RLF47865.1 phenylacetate--CoA ligase [Thermoplasmata archaeon]
JGI24020J35080_10108982	NOY65005.1	97	432	13	0	1	432	1	432	5.08e-304	833		N/A	NOY65005.1 phenylacetate--CoA ligase [Nitrospirae bacterium]
JGI24020J35080_10129592	NPV42728.1	66.9	332	105	2	1	332	96	422	1.97e-159	462		N/A	NPV42728.1 phenylacetate--CoA ligase [Firmicutes bacterium]
JGI24020J35080_10144432	NWF86877.1	84.1	270	43	0	1	270	1	270	4.08e-163	470		N/A	NWF86877.1 phenylacetate--CoA ligase [Candidatus Bathyarchaeota archaeon]
JGI24020J35080_10151062	WP_012966773.1	79.7	232	47	0	1	232	1	232	2.14e-131	387	54261;589924	Ferroglobus placidus;Ferroglobus placidus DSM 10642	WP_012966773.1 phenylacetate--CoA ligase [Ferroglobus placidus]
JGI24020J35080_10200542	WP_042684709.1	79.6	383	78	0	1	383	50	432	1.3e-226	635	660064	Methermicoccus shengliensis	WP_042684709.1 phenylacetate--CoA ligase [Methermicoccus shengliensis]
JGI24020J35080_10233951	WP_092500775.1	100	368	0	0	1	368	43	410	7.07e-267	736	990712	Meinhardsimonia xiamenensis	WP_092500775.1 phenylacetate--CoA ligase [Meinhardsimonia xiamenensis]
JGI24020J35080_10257912	HGB59239.1	68	244	78	0	1	244	1	244	1.65e-118	355		N/A	HGB59239.1 phenylacetate--CoA ligase [Deltaproteobacteria bacterium]
JGI24020J35080_10262431	MBO8181909.1	94.2	329	19	0	1	329	18	346	2.43e-229	640		N/A	MBO8181909.1 phenylacetate--CoA ligase [Archaeoglobus sp.]
JGI24020J35080_10275061	NCO65047.1	73.9	253	66	0	1	253	1	253	5.49e-134	395	1973895	Candidatus Aquicultor secundus	NCO65047.1 phenylacetate--CoA ligase [Solirubrobacter sp.]
JGI24020J35080_10275211	NCO65047.1	72.7	253	69	0	1	253	1	253	1.69e-130	386	1973895	Candidatus Aquicultor secundus	NCO65047.1 phenylacetate--CoA ligase [Solirubrobacter sp.]
JGI24020J35080_10294351	NOZ58045.1	83.1	225	35	1	3	227	207	428	6.82e-130	383		N/A	NOZ58045.1 phenylacetate--CoA ligase [Euryarchaeota archaeon]
JGI24020J35080_10294522	NOZ58045.1	84.4	225	32	1	3	227	207	428	1.03e-131	388		N/A	NOZ58045.1 phenylacetate--CoA ligase [Euryarchaeota archaeon]
JGI24020J35080_10307351	HEY81738.1	92.6	283	21	0	1	283	30	312	1.29e-194	550		N/A	HEY81738.1 phenylacetate--CoA ligase [Dehalococcoidia bacterium]
JGI24020J35080_10312961	MCD6506543.1	68.7	243	76	0	2	244	1	243	3.11e-118	354		N/A	MCD6506543.1 phenylacetate--CoA ligase [Candidatus Poribacteria bacterium]
JGI24020J35080_10335601	NOZ58045.1	77.6	210	47	0	1	210	1	210	7.08e-112	337		N/A	NOZ58045.1 phenylacetate--CoA ligase [Euryarchaeota archaeon]
JGI24020J35080_10349331	NOY65363.1	85	214	32	0	1	214	1	214	3.69e-131	386		N/A	NOY65363.1 phenylacetate--CoA ligase [Nitrospirae bacterium]
JGI24020J35080_10399741	NOZ58044.1	94.1	221	13	0	1	221	149	369	2.86e-152	440		N/A	NOZ58044.1 phenylacetate--CoA ligase [Euryarchaeota archaeon]
JGI24020J35080_10400311	NOZ58044.1	92.8	221	16	0	1	221	149	369	3.84e-150	434		N/A	NOZ58044.1 phenylacetate--CoA ligase [Euryarchaeota archaeon]
JGI24020J35080_10495361	RKY01605.1	97.3	182	5	0	1	182	112	293	1.24e-122	363	2202144	Spirochaetes bacterium	RKY01605.1 phenylacetate--CoA ligase [Spirochaetes bacterium]
JGI24020J35080_10570421	RME67191.1	88.3	162	19	0	1	162	5	166	8.78e-97	296	2026887	Nitrospirae bacterium	RME67191.1 phenylacetate--CoA ligase family protein [Nitrospirae bacterium]
JGI24019J35510_1000011226	RME67191.1	87.5	432	54	0	1	432	1	432	5.98e-275	759	2026887	Nitrospirae bacterium	RME67191.1 phenylacetate--CoA ligase family protein [Nitrospirae bacterium]
JGI24019J35510_1000022152	AEA46087.1	78	414	90	1	4	417	5	417	2.56e-241	673	693661	Archaeoglobus veneficus SNP6	AEA46087.1 Phenylacetate--CoA ligase [Archaeoglobus veneficus SNP6]
JGI24019J35510_1000025151	WP_012965725.1	81.7	431	79	0	1	431	1	431	1.96e-268	743	54261;589924	Ferroglobus placidus;Ferroglobus placidus DSM 10642	WP_012965725.1 phenylacetate--CoA ligase [Ferroglobus placidus]
JGI24019J35510_10000393	RLI84420.1	92.2	435	34	0	1	435	1	435	7.43e-298	818	2250258	Archaeoglobales archaeon	RLI84420.1 phenylacetate--CoA ligase [Archaeoglobales archaeon]
JGI24019J35510_100005138	MBO8180644.1	73.5	412	109	0	1	412	1	412	1.08e-229	644		N/A	MBO8180644.1 phenylacetate--CoA ligase family protein [Archaeoglobus sp.]
JGI24019J35510_100005596	WP_013684154.1	74.9	431	105	2	3	431	7	436	1.74e-240	672	58290;693661	Archaeoglobus veneficus;Archaeoglobus veneficus SNP6	WP_013684154.1 phenylacetate--CoA ligase [Archaeoglobus veneficus]
JGI24019J35510_100005597	NOY11771.1	80.1	433	86	0	1	433	1	433	5.72e-262	727		N/A	NOY11771.1 phenylacetate--CoA ligase [Archaeoglobi archaeon]
JGI24019J35510_100009256	NWG10651.1	85.3	443	65	0	1	443	1	443	6.04e-281	776		N/A	NWG10651.1 phenylacetate--CoA ligase [Candidatus Bathyarchaeota archaeon]
JGI24019J35510_100010717	RME65655.1	88.5	433	50	0	1	433	1	433	8.62e-280	772	2026887	Nitrospirae bacterium	RME65655.1 phenylacetate--CoA ligase [Nitrospirae bacterium]
JGI24019J35510_100016640	RLI84222.1	94.3	435	25	0	1	435	1	435	4.19e-304	833	2250258	Archaeoglobales archaeon	RLI84222.1 phenylacetate--CoA ligase family protein [Archaeoglobales archaeon]
JGI24019J35510_100016646	RLI84233.1	92.8	428	31	0	13	440	1	428	6.17e-295	810	2250258	Archaeoglobales archaeon	RLI84233.1 phenylacetate--CoA ligase family protein [Archaeoglobales archaeon]
JGI24019J35510_10001682	HIP25108.1	66.4	393	128	4	1	391	5	395	2e-193	550		N/A	HIP25108.1 phenylacetate--CoA ligase family protein [Archaeoglobus profundus]
JGI24019J35510_10002099	HDN74508.1	77.8	433	96	0	7	439	4	436	2.54e-255	711		N/A	HDN74508.1 phenylacetate--CoA ligase family protein [Archaeoglobus sp.]
JGI24019J35510_100020915	MBO8182423.1	66.1	416	134	2	4	414	5	418	2.79e-203	578		N/A	MBO8182423.1 AMP-binding protein [Archaeoglobus sp.]
JGI24019J35510_100027537	WP_015590709.1	80	431	84	1	1	429	1	431	1.58e-262	728	387631;1316941	Archaeoglobus sulfaticallidus PM70-1;Archaeoglobus sulfaticallidus	WP_015590709.1 phenylacetate--CoA ligase [Archaeoglobus sulfaticallidus]
JGI24019J35510_100039515	WP_013684154.1	77.5	435	98	0	1	435	1	435	2.38e-258	718	58290;693661	Archaeoglobus veneficus;Archaeoglobus veneficus SNP6	WP_013684154.1 phenylacetate--CoA ligase [Archaeoglobus veneficus]
JGI24019J35510_100039516	WP_013683946.1	81.1	433	81	1	1	432	1	433	4.94e-265	734	58290;693661	Archaeoglobus veneficus;Archaeoglobus veneficus SNP6	WP_013683946.1 phenylacetate--CoA ligase [Archaeoglobus veneficus]
JGI24019J35510_100045512	WP_202318409.1	82.3	436	77	0	1	436	1	436	7.44e-271	749	2798580	Archaeoglobus neptunius	WP_202318409.1 phenylacetate--CoA ligase [Archaeoglobus neptunius]
JGI24019J35510_100047823	RLI84420.1	82.5	435	76	0	1	435	1	435	6.98e-264	732	2250258	Archaeoglobales archaeon	RLI84420.1 phenylacetate--CoA ligase [Archaeoglobales archaeon]
JGI24019J35510_10005176	WP_015590709.1	84.7	431	65	1	1	430	1	431	4.36e-274	757	387631;1316941	Archaeoglobus sulfaticallidus PM70-1;Archaeoglobus sulfaticallidus	WP_015590709.1 phenylacetate--CoA ligase [Archaeoglobus sulfaticallidus]
JGI24019J35510_100063214	MBO8180644.1	85	413	62	0	1	413	1	413	2.12e-263	729		N/A	MBO8180644.1 phenylacetate--CoA ligase family protein [Archaeoglobus sp.]
JGI24019J35510_10007773	WP_012966773.1	84.3	432	68	0	1	432	1	432	2.57e-269	746	54261;589924	Ferroglobus placidus;Ferroglobus placidus DSM 10642	WP_012966773.1 phenylacetate--CoA ligase [Ferroglobus placidus]
JGI24019J35510_10008516	WP_015590109.1	86.3	437	60	0	2	438	1	437	2.21e-282	779	387631;1316941	Archaeoglobus sulfaticallidus PM70-1;Archaeoglobus sulfaticallidus	WP_015590109.1 phenylacetate--CoA ligase [Archaeoglobus sulfaticallidus]
JGI24019J35510_100093114	MBO8181909.1	83.2	435	73	0	1	435	1	435	1.14e-269	746		N/A	MBO8181909.1 phenylacetate--CoA ligase [Archaeoglobus sp.]
JGI24019J35510_10014787	WP_015590722.1	79.1	411	86	0	1	411	1	411	6.34e-242	674	387631;1316941	Archaeoglobus sulfaticallidus PM70-1;Archaeoglobus sulfaticallidus	WP_015590722.1 phenylacetate--CoA ligase [Archaeoglobus sulfaticallidus]
JGI24019J35510_10017119	WP_015590109.1	80.9	440	79	2	3	441	2	437	6.04e-267	740	387631;1316941	Archaeoglobus sulfaticallidus PM70-1;Archaeoglobus sulfaticallidus	WP_015590109.1 phenylacetate--CoA ligase [Archaeoglobus sulfaticallidus]
JGI24019J35510_10022484	HFH13405.1	75.2	432	107	0	1	432	1	432	2.63e-244	682		N/A	HFH13405.1 phenylacetate--CoA ligase [Deltaproteobacteria bacterium]
JGI24019J35510_10025782	MBI4758568.1	67.3	400	127	3	17	413	24	422	5.26e-185	531		N/A	MBI4758568.1 AMP-binding protein [Chloroflexi bacterium]
JGI24019J35510_10036601	WP_008647562.1	100	434	0	0	1	434	1	434	0	865	106589;119219;266264;1249621	Cupriavidus;Cupriavidus metallidurans;Cupriavidus metallidurans CH34;Cupriavidus sp. HMR-1	WP_008647562.1 MULTISPECIES: phenylacetate--CoA ligase [Cupriavidus]
JGI24019J35510_10046471	HDI78585.1	84	287	46	0	1	287	183	469	1.34e-178	511		N/A	HDI78585.1 phenylacetate--CoA ligase family protein [Desulfobacteraceae bacterium]
JGI24019J35510_10060462	HFH13214.1	66.3	448	151	0	3	450	1	448	1.19e-217	616		N/A	HFH13214.1 phenylacetate--CoA ligase family protein [Deltaproteobacteria bacterium]
JGI24019J35510_10066671	HGV79724.1	81.9	259	47	0	2	260	11	269	3.35e-158	457		N/A	HGV79724.1 phenylacetate--CoA ligase family protein [Deltaproteobacteria bacterium]
JGI24019J35510_10074202	MBL7213456.1	50.8	429	210	1	15	443	13	440	4.48e-154	454		N/A	MBL7213456.1 hypothetical protein [Desulfobacteraceae bacterium]
JGI24019J35510_10113121	HFP55872.1	84.1	378	60	0	1	378	68	445	1.16e-231	648		N/A	HFP55872.1 phenylacetate--CoA ligase family protein [Candidatus Bathyarchaeota archaeon]
JGI24019J35510_10117222	HHH87127.1	78.8	429	91	0	1	429	1	429	8.43e-251	698		N/A	HHH87127.1 phenylacetate--CoA ligase family protein [Deltaproteobacteria bacterium]
JGI24019J35510_10128682	WP_019197211.1	100	303	0	0	1	303	141	443	3.29e-213	598	151414	Afipia birgiae	WP_019197211.1 phenylacetate--CoA ligase [Afipia birgiae]
JGI24019J35510_10159231	MBO8180089.1	89.7	428	44	0	1	428	1	428	5.11e-291	800		N/A	MBO8180089.1 phenylacetate--CoA ligase family protein [Archaeoglobus sp.]
JGI24019J35510_10162391	HEY81738.1	100	334	0	0	1	334	96	429	8.39e-244	676		N/A	HEY81738.1 phenylacetate--CoA ligase [Dehalococcoidia bacterium]
JGI24019J35510_10180781	NOZ58045.1	79.2	212	44	0	1	212	1	212	7.16e-115	344		N/A	NOZ58045.1 phenylacetate--CoA ligase [Euryarchaeota archaeon]
JGI24019J35510_10194462	NWF86877.1	84.1	271	43	0	1	271	1	271	1.05e-163	471		N/A	NWF86877.1 phenylacetate--CoA ligase [Candidatus Bathyarchaeota archaeon]
JGI24019J35510_10247412	NOZ58045.1	80.2	212	42	0	1	212	1	212	1.09e-116	349		N/A	NOZ58045.1 phenylacetate--CoA ligase [Euryarchaeota archaeon]
JGI24019J35510_10262001	NOZ58045.1	83.5	230	35	1	1	230	202	428	2.03e-132	390		N/A	NOZ58045.1 phenylacetate--CoA ligase [Euryarchaeota archaeon]
JGI24019J35510_10281651	NOZ58045.1	82.2	230	38	1	1	230	202	428	1.16e-131	388		N/A	NOZ58045.1 phenylacetate--CoA ligase [Euryarchaeota archaeon]
JGI24019J35510_10308871	HEY81738.1	92.9	255	18	0	1	255	128	382	3.53e-168	481		N/A	HEY81738.1 phenylacetate--CoA ligase [Dehalococcoidia bacterium]
JGI24019J35510_10336151	MBO8181909.1	95.8	239	10	0	1	239	75	313	1.01e-164	472		N/A	MBO8181909.1 phenylacetate--CoA ligase [Archaeoglobus sp.]
JGI24019J35510_10343831	WP_097011235.1	89.1	211	23	0	1	211	1	211	5.25e-129	380	57320	Pseudodesulfovibrio profundus	WP_097011235.1 phenylacetate--CoA ligase [Pseudodesulfovibrio profundus]
JGI24019J35510_10365661	WP_150992105.1	100	224	0	0	1	224	180	403	1.31e-150	436	68895	Cupriavidus basilensis	WP_150992105.1 phenylacetate--CoA ligase [Cupriavidus basilensis]
JGI24019J35510_10370031	WP_183034127.1	95.9	222	8	1	1	222	152	372	2.72e-145	422	1862321	Cupriavidus sp. UME77	WP_183034127.1 phenylacetate--CoA ligase [Cupriavidus sp. UME77]
Ga0075525_1000003441	MBV5312275.1	92.6	435	32	0	1	435	1	435	7.76e-300	823		N/A	MBV5312275.1 phenylacetate--CoA ligase [Prolixibacteraceae bacterium]
Ga0075525_1000003443	MBW8334046.1	94.4	432	24	0	1	432	1	432	1.51e-300	824		N/A	MBW8334046.1 phenylacetate--CoA ligase [Prolixibacteraceae bacterium]
Ga0075525_1000003830	HBP63872.1	83.4	451	75	0	1	451	1	451	1.01e-271	753		N/A	HBP63872.1 AMP-dependent synthetase [Desulfosporosinus sp.]
Ga0075525_1000028415	HBP63395.1	89.2	408	43	1	2	409	1	407	4.93e-271	748		N/A	HBP63395.1 phenylacetate--CoA ligase [Desulfosporosinus sp.]
Ga0075525_100003223	HBP63395.1	90.9	408	36	1	1	408	1	407	2.1e-274	756		N/A	HBP63395.1 phenylacetate--CoA ligase [Desulfosporosinus sp.]
Ga0075525_1000057810	MBN2231383.1	68.1	445	142	0	3	447	2	446	3.03e-220	622		N/A	MBN2231383.1 phenylacetate--CoA ligase [Deltaproteobacteria bacterium]
Ga0075525_100007328	MBU2602098.1	77.1	432	99	0	1	432	1	432	8.51e-245	683		N/A	MBU2602098.1 phenylacetate--CoA ligase [Actinomycetia bacterium]
Ga0075525_100010538	NEW82402.1	93.5	432	28	0	1	432	1	432	3.96e-296	813		N/A	NEW82402.1 phenylacetate--CoA ligase [Mariniphaga sp.]
Ga0075525_100013807	WP_135545049.1	90.8	415	38	0	3	417	14	428	6.65e-274	756	2018669	Desulfosporosinus fructosivorans	WP_135545049.1 phenylacetate--CoA ligase [Desulfosporosinus fructosivorans]
Ga0075525_100028143	WP_135545049.1	87.7	414	51	0	2	415	15	428	4.68e-262	726	2018669	Desulfosporosinus fructosivorans	WP_135545049.1 phenylacetate--CoA ligase [Desulfosporosinus fructosivorans]
Ga0075525_100032111	NEW82405.1	93.5	338	22	0	1	338	4	341	1.28e-231	646		N/A	NEW82405.1 phenylacetate--CoA ligase [Mariniphaga sp.]
Ga0075525_100040163	WP_217423070.1	68.5	432	136	0	1	432	4	435	1.42e-218	617	1175444	Methanocella conradii	WP_217423070.1 phenylacetate--CoA ligase [Methanocella conradii]
Ga0075525_100057461	MBN2821829.1	86.8	302	40	0	1	302	1	302	2.58e-191	542		N/A	MBN2821829.1 phenylacetate--CoA ligase [Coriobacteriia bacterium]
Ga0075525_100071983	MBK5262530.1	96.5	432	15	0	1	432	3	434	2.41e-302	829		N/A	MBK5262530.1 phenylacetate--CoA ligase [Peptostreptococcaceae bacterium]
Ga0075525_100078943	KPQ41824.1	86.6	447	60	0	1	447	1	447	7.21e-302	829	1719120	Candidatus Methanoperedens sp. BLZ1	KPQ41824.1 coenzyme F390 synthetase/phenylacetyl-CoA ligase [Candidatus Methanoperedens sp. BLZ1]
Ga0075525_100160171	MBE3032627.1	96.7	307	10	0	1	307	126	432	2.48e-211	593		N/A	MBE3032627.1 phenylacetate--CoA ligase [Actinomycetia bacterium]
Ga0075525_100166741	WP_066457746.1	84.2	285	45	0	1	285	1	285	6.42e-177	504	244127;2292191	Anaerotruncus;Anaerotruncus sp. AF02-27	WP_066457746.1 MULTISPECIES: phenylacetate--CoA ligase [Anaerotruncus]
Ga0075525_100193131	NLI19322.1	82.1	392	70	0	1	392	44	435	3.94e-236	660		N/A	NLI19322.1 phenylacetate--CoA ligase [Actinomycetales bacterium]
Ga0075525_100207941	OGR23981.1	95.1	247	12	0	1	247	183	429	3.25e-169	484	1797909	Desulfobacca sp. RBG_16_60_12	OGR23981.1 phenylacetate--CoA ligase [Desulfobacca sp. RBG_16_60_12]
Ga0075525_100224573	MBI5230955.1	78.6	238	51	0	6	243	1	238	6.76e-128	379		N/A	MBI5230955.1 phenylacetate--CoA ligase [Coriobacteriales bacterium]
Ga0075525_100251471	MBU2602098.1	84	399	64	0	1	399	8	406	2.22e-245	683		N/A	MBU2602098.1 phenylacetate--CoA ligase [Actinomycetia bacterium]
Ga0075525_100279601	WP_033365255.1	78.5	377	78	1	2	375	3	379	7.59e-219	615	35754	Dactylosporangium aurantiacum	WP_033365255.1 phenylacetate--CoA ligase [Dactylosporangium aurantiacum]
Ga0075525_100417411	MBI2715972.1	82.3	260	46	0	1	260	1	260	3.34e-154	447		N/A	MBI2715972.1 phenylacetate--CoA ligase [Hyphomicrobiales bacterium]
Ga0075525_100446541	WP_223792453.1	92.9	225	16	0	1	225	1	225	7.33e-146	424	2874285	Methanobacterium sp. VT	WP_223792453.1 phenylacetate--CoA ligase [Methanobacterium sp. VT]
Ga0075525_100475391	MBC7596737.1	81.5	313	20	1	1	275	77	389	9.18e-176	502		N/A	MBC7596737.1 phenylacetate--CoA ligase [Kineosporiaceae bacterium]
Ga0075525_100506011	MBP2686694.1	93.6	264	17	0	1	264	33	296	2.04e-183	515		N/A	MBP2686694.1 paaK-3 [Deltaproteobacteria bacterium]
Ga0075525_100513531	OYV97688.1	96.2	265	10	0	1	265	41	305	1.68e-179	511	1970507	Deltaproteobacteria bacterium 37-65-8	OYV97688.1 phenylacetate--CoA ligase [Deltaproteobacteria bacterium 37-65-8]
Ga0075525_100635531	MBU4449156.1	96.2	235	9	0	1	235	4	238	3.09e-159	457		N/A	MBU4449156.1 phenylacetate--CoA ligase [Proteobacteria bacterium]
Ga0075525_100650611	MBM4300918.1	90.4	198	19	0	1	198	218	415	4.69e-121	359		N/A	MBM4300918.1 phenylacetate--CoA ligase [Deltaproteobacteria bacterium]
Ga0075525_100674291	MBK5262532.1	99.1	228	2	0	1	228	29	256	3.39e-158	455		N/A	MBK5262532.1 phenylacetate--CoA ligase [Peptostreptococcaceae bacterium]
Ga0075525_100758691	HBC77451.1	86.5	185	25	0	1	185	1	185	4.17e-112	336		N/A	HBC77451.1 phenylacetate--CoA ligase [Bacteroidales bacterium]
Ga0075525_100799341	NLT12159.1	85.1	208	31	0	1	208	220	427	7.38e-122	362		N/A	NLT12159.1 phenylacetate--CoA ligase [Clostridiaceae bacterium]
Ga0075525_100863511	MBN1143781.1	89	200	22	0	1	200	182	381	3.77e-122	362		N/A	MBN1143781.1 phenylacetate--CoA ligase [Bacteroidales bacterium]
Ga0075525_100864431	MBU2601716.1	90.5	200	19	0	1	200	131	330	3.02e-128	378		N/A	MBU2601716.1 phenylacetate--CoA ligase [Actinomycetia bacterium]
Ga0075525_100884981	MBU2602098.1	84.3	197	31	0	1	197	4	200	2e-113	340		N/A	MBU2602098.1 phenylacetate--CoA ligase [Actinomycetia bacterium]
Ga0075525_100886311	MBU2602098.1	84.7	196	30	0	2	197	230	425	3.5e-114	342		N/A	MBU2602098.1 phenylacetate--CoA ligase [Actinomycetia bacterium]
Ga0075525_100960101	MBU2601379.1	86.2	189	26	0	1	189	135	323	2.18e-108	327		N/A	MBU2601379.1 phenylacetate--CoA ligase [Actinomycetia bacterium]
Ga0075525_101214651	MBU2601379.1	87.4	167	21	0	1	167	137	303	8.72e-99	301		N/A	MBU2601379.1 phenylacetate--CoA ligase [Actinomycetia bacterium]
Ga0075518_10003876	NLI19322.1	80.7	435	84	0	1	435	1	435	1.55e-258	718		N/A	NLI19322.1 phenylacetate--CoA ligase [Actinomycetales bacterium]
Ga0075518_10006762	KPQ41824.1	81.7	447	81	1	1	446	1	447	5.16e-281	776	1719120	Candidatus Methanoperedens sp. BLZ1	KPQ41824.1 coenzyme F390 synthetase/phenylacetyl-CoA ligase [Candidatus Methanoperedens sp. BLZ1]
Ga0075518_10007062	VVB53450.1	83.3	395	66	0	1	395	1	395	1.04e-254	708	115547	uncultured archaeon	VVB53450.1 AMP-binding enzyme [uncultured archaeon]
Ga0075518_10008394	KPQ41824.1	89.3	447	48	0	2	448	1	447	0	846	1719120	Candidatus Methanoperedens sp. BLZ1	KPQ41824.1 coenzyme F390 synthetase/phenylacetyl-CoA ligase [Candidatus Methanoperedens sp. BLZ1]
Ga0075518_10014672	WP_174590153.1	61.3	377	145	1	1	377	58	433	1.88e-168	488	1175444	Methanocella conradii	WP_174590153.1 phenylacetate--CoA ligase [Methanocella conradii]
Ga0075518_10016894	HHW48124.1	75.3	430	106	0	9	438	2	431	7.26e-237	664		N/A	HHW48124.1 phenylacetate--CoA ligase [Clostridiaceae bacterium]
Ga0075518_10021236	WP_217423070.1	68.5	432	136	0	1	432	4	435	4.97e-219	618	1175444	Methanocella conradii	WP_217423070.1 phenylacetate--CoA ligase [Methanocella conradii]
Ga0075518_10022843	KUK48633.1	83.3	431	72	0	1	431	1	431	3.36e-266	738	1635289	Actinobacteria bacterium 66_15	KUK48633.1 Phenylacetate-CoA ligase [Actinobacteria bacterium 66_15]
Ga0075518_10025541	CDZ23771.1	75.8	433	105	0	1	433	1	433	2.15e-243	680	29343	[Clostridium] cellulosi	CDZ23771.1 Phenylacetate-coenzyme A ligase [[Clostridium] cellulosi]		Clostridium] cellulosi]
Ga0075518_10034262	NLT12159.1	80.4	433	85	0	1	433	1	433	1.91e-260	723		N/A	NLT12159.1 phenylacetate--CoA ligase [Clostridiaceae bacterium]
Ga0075518_10045014	WP_135660088.1	80.3	234	46	0	1	234	177	410	2.25e-135	397	642589	Caproiciproducens galactitolivorans	WP_135660088.1 phenylacetate--CoA ligase [Caproiciproducens galactitolivorans]
Ga0075518_10050372	MBU1669723.1	77.1	433	99	0	1	433	1	433	1.19e-233	655		N/A	MBU1669723.1 phenylacetate--CoA ligase [Actinomycetia bacterium]
Ga0075518_10054521	TFH30241.1	93.7	221	14	0	1	221	6	226	1.41e-150	427	2026735	Deltaproteobacteria bacterium	TFH30241.1 phenylacetate--CoA ligase family protein, partial [Deltaproteobacteria bacterium]
Ga0075518_10054552	WP_024834312.1	78.9	431	91	0	1	431	1	431	1.93e-253	705	1499	Ruminiclostridium josui	WP_024834312.1 phenylacetate--CoA ligase [Ruminiclostridium josui]
Ga0075518_10060342	NEW82402.1	93.8	432	27	0	1	432	1	432	3.4e-297	816		N/A	NEW82402.1 phenylacetate--CoA ligase [Mariniphaga sp.]
Ga0075518_10072111	PKQ28176.1	81.4	274	51	0	1	274	8	281	2.46e-159	460	2013648	Candidatus Anoxymicrobium japonicum	PKQ28176.1 phenylacetate--CoA ligase [Candidatus Anoxymicrobium japonicum]
Ga0075518_10093131	WP_217423070.1	69.7	432	131	0	1	432	4	435	6.39e-222	625	1175444	Methanocella conradii	WP_217423070.1 phenylacetate--CoA ligase [Methanocella conradii]
Ga0075518_10149101	OPY28602.1	62.8	253	93	1	1	253	182	433	1.28e-110	335	1811677	Methanocella sp. PtaU1.Bin125	OPY28602.1 long-chain-fatty-acid--CoA ligase [Methanocella sp. PtaU1.Bin125]
Ga0075518_10156531	NEW82405.1	95.1	288	14	0	1	288	148	435	2.74e-199	562		N/A	NEW82405.1 phenylacetate--CoA ligase [Mariniphaga sp.]
Ga0075518_10189722	MBN1891640.1	81.9	332	60	0	1	332	1	332	2.03e-209	590		N/A	MBN1891640.1 phenylacetate--CoA ligase [Clostridiales bacterium]
Ga0075518_10199412	MBK5262532.1	98.8	323	4	0	1	323	115	437	5.83e-227	634		N/A	MBK5262532.1 phenylacetate--CoA ligase [Peptostreptococcaceae bacterium]
Ga0075518_10201992	MBI2987366.1	41	378	222	1	6	383	83	459	4.77e-95	302		N/A	MBI2987366.1 phenylacetate--CoA ligase family protein [Deltaproteobacteria bacterium]
Ga0075518_10216401	MBE3085763.1	98.3	423	7	0	1	423	16	438	4.8e-303	830		N/A	MBE3085763.1 phenylacetate--CoA ligase [Bacteroidetes bacterium]
Ga0075518_10242971	MBC8183871.1	95.7	375	16	0	1	375	63	437	5.36e-262	724		N/A	MBC8183871.1 phenylacetate--CoA ligase [candidate division KSB1 bacterium]
Ga0075518_10245602	OGR20062.1	92.5	280	21	0	1	280	154	433	1.06e-177	507	1797907	Deltaproteobacteria bacterium RIFOXYD2_FULL_66_9	OGR20062.1 phenylacetate--CoA ligase [Deltaproteobacteria bacterium RIFOXYD2_FULL_66_9]
Ga0075518_10275711	OYV95921.1	97	362	11	0	1	362	1	362	3.76e-261	722	1970507	Deltaproteobacteria bacterium 37-65-8	OYV95921.1 phenylacetate--CoA ligase [Deltaproteobacteria bacterium 37-65-8]
Ga0075518_10298791	MBK9235182.1	89.3	262	28	0	1	262	187	448	8.42e-164	471		N/A	MBK9235182.1 phenylacetate--CoA ligase [Rhodoferax sp.]
Ga0075518_10319832	MBK5262530.1	98.4	251	4	0	1	251	184	434	5.56e-170	486		N/A	MBK5262530.1 phenylacetate--CoA ligase [Peptostreptococcaceae bacterium]
Ga0075518_10319921	MBE3032627.1	95.9	246	10	0	8	253	187	432	1.12e-162	468		N/A	MBE3032627.1 phenylacetate--CoA ligase [Actinomycetia bacterium]
Ga0075518_10326641	CAA9344268.1	75.5	322	78	1	1	322	113	433	5.98e-175	502	437475	uncultured Frankineae bacterium	CAA9344268.1 Phenylacetate-coenzyme A ligase [uncultured Frankineae bacterium]
Ga0075518_10356431	WP_084051994.1	84.1	328	52	0	4	331	30	357	4.25e-206	580	83661	Desulfonispora thiosulfatigenes	WP_084051994.1 phenylacetate--CoA ligase [Desulfonispora thiosulfatigenes]
Ga0075518_10362141	MBU4173518.1	81.3	316	59	0	1	316	1	316	1.35e-189	538		N/A	MBU4173518.1 phenylacetate--CoA ligase [Actinomycetia bacterium]
Ga0075518_10387562	OYV74705.1	99	193	2	0	1	193	1	193	7.72e-127	374	1970506	Deltaproteobacteria bacterium 21-66-5	OYV74705.1 phenylacetate--CoA ligase [Deltaproteobacteria bacterium 21-66-5]
Ga0075518_10391381	MBN2405040.1	81.1	317	60	0	1	317	18	334	1.75e-191	543		N/A	MBN2405040.1 phenylacetate--CoA ligase [Coriobacteriia bacterium]
Ga0075518_10402201	MBU4232927.1	94.2	291	17	0	1	291	139	429	6.47e-195	551		N/A	MBU4232927.1 phenylacetate--CoA ligase [Proteobacteria bacterium]
Ga0075518_10499591	MCE5265806.1	93.2	278	19	0	1	278	102	379	2.5e-185	526		N/A	MCE5265806.1 phenylacetate--CoA ligase [Deltaproteobacteria bacterium]
Ga0075518_10533021	WP_036944300.1	75.1	269	67	0	1	269	122	390	6.05e-145	423	35825	Pseudobacteroides cellulosolvens	WP_036944300.1 phenylacetate--CoA ligase [Pseudobacteroides cellulosolvens]
Ga0075518_10542891	WP_013444920.1	90.3	267	26	0	1	267	99	365	3.35e-177	505	185300;694427	Paludibacter propionicigenes;Paludibacter propionicigenes WB4	WP_013444920.1 phenylacetate--CoA ligase [Paludibacter propionicigenes]
Ga0075518_10592931	WP_134214752.1	93.3	254	17	0	1	254	117	370	5.01e-171	489	258475	Pelotomaculum propionicicum	WP_134214752.1 phenylacetate--CoA ligase [Pelotomaculum propionicicum]
Ga0075518_10611711	MBU1671422.1	86	250	35	0	1	250	84	333	4.05e-150	436		N/A	MBU1671422.1 phenylacetate--CoA ligase [Actinomycetia bacterium]
Ga0075518_10641611	AET63695.1	67.8	199	64	0	1	199	6	204	1.21e-91	285	1110509	Methanosaeta harundinacea 6Ac	AET63695.1 Phenylacetate-coenzyme A ligase [Methanosaeta harundinacea 6Ac]
Ga0075518_10711991	OQC53814.1	80.1	216	43	0	1	216	41	256	2.2e-123	360	1852863	Deltaproteobacteria bacterium ADurb.Bin022	OQC53814.1 Phenylacetate-coenzyme A ligase [Deltaproteobacteria bacterium ADurb.Bin022]
Ga0075518_10713511	MBI5904041.1	93.9	231	14	0	1	231	107	337	4.08e-154	442		N/A	MBI5904041.1 AMP-binding protein [Deltaproteobacteria bacterium]
Ga0075518_10759831	OGR23981.1	95.1	224	11	0	1	224	57	280	2.79e-154	445	1797909	Desulfobacca sp. RBG_16_60_12	OGR23981.1 phenylacetate--CoA ligase [Desulfobacca sp. RBG_16_60_12]
Ga0075518_10761491	OEU43721.1	99.6	224	1	0	1	224	187	410	6.64e-159	457	1882735	Methanosarcina sp. Ant1	OEU43721.1 phenylacetate--CoA ligase [Methanosarcina sp. Ant1]
Ga0075518_10770811	OGR23981.1	95.5	222	10	0	1	222	148	369	2.1e-153	442	1797909	Desulfobacca sp. RBG_16_60_12	OGR23981.1 phenylacetate--CoA ligase [Desulfobacca sp. RBG_16_60_12]
Ga0075518_10819461	MBN1891640.1	79.3	203	42	0	1	203	1	203	7.58e-117	349		N/A	MBN1891640.1 phenylacetate--CoA ligase [Clostridiales bacterium]
Ga0075518_10858881	MBU4355545.1	95.7	211	9	0	1	211	11	221	6.24e-142	410		N/A	MBU4355545.1 phenylacetate--CoA ligase [Proteobacteria bacterium]
Ga0075518_10867872	MBK5262530.1	94.9	175	9	0	1	175	3	177	2.49e-113	339		N/A	MBK5262530.1 phenylacetate--CoA ligase [Peptostreptococcaceae bacterium]
Ga0075518_10884731	MBU4449156.1	98.1	207	4	0	1	207	30	236	6.65e-139	404		N/A	MBU4449156.1 phenylacetate--CoA ligase [Proteobacteria bacterium]
Ga0075518_10959361	PKN70368.1	91.1	190	17	0	1	190	1	190	4.31e-116	347	2013739	Deltaproteobacteria bacterium HGW-Deltaproteobacteria-12	PKN70368.1 phenylacetate--CoA ligase [Deltaproteobacteria bacterium HGW-Deltaproteobacteria-12]
Ga0075518_11018861	NEW82402.1	95.9	194	8	0	1	194	79	272	3.92e-132	387		N/A	NEW82402.1 phenylacetate--CoA ligase [Mariniphaga sp.]
Ga0075518_11020571	PKN19918.1	80.9	194	37	0	1	194	178	371	3.67e-108	327	2013756	Deltaproteobacteria bacterium HGW-Deltaproteobacteria-6	PKN19918.1 phenylacetate--CoA ligase [Deltaproteobacteria bacterium HGW-Deltaproteobacteria-6]
Ga0075518_11039291	MBE3032081.1	89	191	21	0	1	191	72	262	2.64e-119	354		N/A	MBE3032081.1 phenylacetate--CoA ligase [Actinomycetia bacterium]
Ga0075518_11193781	OIP35112.1	95.5	179	8	0	1	179	154	332	9.28e-117	348	1805127;1973968	Deltaproteobacteria bacterium CG2_30_66_27;Deltaproteobacteria bacterium CG_4_9_14_3_um_filter_65_9	OIP35112.1 phenylacetate--CoA ligase [Deltaproteobacteria bacterium CG2_30_66_27]
Ga0075518_11210141	OFW63775.1	76.3	177	42	0	2	178	63	239	2.53e-97	294	1797206	Actinobacteria bacterium RBG_19FT_COMBO_36_27	OFW63775.1 hypothetical protein A2Z35_01835 [Actinobacteria bacterium RBG_19FT_COMBO_36_27]
Ga0075518_11424701	OGA94888.1	90.2	164	16	0	1	164	31	194	4.28e-101	307	1797557	Burkholderiales bacterium RIFCSPHIGHO2_12_FULL_61_11	OGA94888.1 phenylacetate--CoA ligase [Burkholderiales bacterium RIFCSPHIGHO2_12_FULL_61_11]
Ga0102944_100002542	MBA1147448.1	88.8	437	49	0	2	438	1	437	6.22e-289	795		N/A	MBA1147448.1 phenylacetate--CoA ligase [Ectothiorhodospiraceae bacterium WFHF3C12]
Ga0102944_100005661	WP_163138717.1	74.5	412	104	1	1	411	1	412	4.15e-219	617	155900;2679915	uncultured organism;Arhodomonas sp. KWT	WP_163138717.1 AMP-binding protein [Arhodomonas sp. KWT]
Ga0102944_100008246	WP_245675780.1	88.3	472	55	0	1	472	2	473	0	885	1611323	Halofilum ochraceum	WP_245675780.1 phenylacetate--CoA ligase family protein [Halofilum ochraceum]
Ga0102944_10001071	WP_123401431.1	77.8	171	38	0	21	191	13	183	2.6e-88	276	1750597	Inmirania thermothiophila	WP_123401431.1 phenylacetate--CoA ligase [Inmirania thermothiophila]
Ga0102944_100010742	MBA1147448.1	83	435	74	0	2	436	1	435	3.4e-270	748		N/A	MBA1147448.1 phenylacetate--CoA ligase [Ectothiorhodospiraceae bacterium WFHF3C12]
Ga0102944_10002874	MBO31926.1	71.5	470	132	1	13	482	1	468	1.97e-261	729		N/A	MBO31926.1 CoF synthetase [Rhodospirillaceae bacterium]
Ga0102944_100030219	WP_044957669.1	72.7	444	119	2	1	442	1	444	8.39e-232	651	489138	Halarchaeum acidiphilum	WP_044957669.1 AMP-binding protein [Halarchaeum acidiphilum]
Ga0102944_100060413	UPW00284.1	74	427	111	0	3	429	2	428	9.22e-230	645	2937524	Halorussus sp. XZYJT40	UPW00284.1 phenylacetate--CoA ligase [Halorussus sp. XZYJT40]
Ga0102944_10007558	WP_008305056.1	74.8	421	105	1	13	433	10	429	4.95e-230	646	395568;1125747	Paraglaciecola agarilytica;Paraglaciecola agarilytica NO2	WP_008305056.1 phenylacetate--CoA ligase [Paraglaciecola agarilytica]
Ga0102944_100078516	WP_092816958.1	72	440	123	0	4	443	3	442	3.31e-228	642	1267564	Halopenitus malekzadehii	WP_092816958.1 phenylacetate--CoA ligase family protein [Halopenitus malekzadehii]
Ga0102944_100085915	WP_245675780.1	82.6	471	81	1	1	470	2	472	7.66e-299	823	1611323	Halofilum ochraceum	WP_245675780.1 phenylacetate--CoA ligase family protein [Halofilum ochraceum]
Ga0102944_10017031	MBD3215478.1	88.2	228	27	0	1	228	1	228	5.74e-142	414		N/A	MBD3215478.1 AMP-binding protein [Candidatus Lokiarchaeota archaeon]
Ga0102944_10017033	TXT62888.1	84.9	383	58	0	1	383	44	426	3.85e-248	689	2053489	Candidatus Lokiarchaeota archaeon	TXT62888.1 Phenylacetate-coenzyme A ligase [Candidatus Lokiarchaeota archaeon]
Ga0102944_10022684	MBI2970259.1	77	434	100	0	2	435	1	434	2.03e-250	698		N/A	MBI2970259.1 AMP-binding protein [Gammaproteobacteria bacterium]
Ga0102944_10028819	RLA36317.1	74	227	58	1	1	226	214	440	3.45e-115	346	1913989	Gammaproteobacteria bacterium	RLA36317.1 phenylacetate--CoA ligase [Gammaproteobacteria bacterium]
Ga0102944_10140571	WP_049986111.1	76.4	441	103	1	1	440	1	441	6.78e-250	697	1448860	Halobellus rufus	WP_049986111.1 phenylacetate--CoA ligase family protein [Halobellus rufus]
Ga0102944_10202943	WP_148858891.1	68.5	416	131	0	19	434	13	428	3.15e-207	588	2055836	Natronococcus pandeyae	WP_148858891.1 phenylacetate--CoA ligase [Natronococcus pandeyae]
Ga0102944_10225831	MBI2970259.1	76	434	104	0	2	435	1	434	1.36e-248	694		N/A	MBI2970259.1 AMP-binding protein [Gammaproteobacteria bacterium]
Ga0102944_10226542	HHS55672.1	65.9	220	74	1	59	278	62	280	3.61e-102	315		N/A	HHS55672.1 phenylacetate--CoA ligase family protein [Ktedonobacter sp.]
Ga0102944_10293764	MBD3215478.1	89.5	248	26	0	1	248	188	435	4.67e-154	446		N/A	MBD3215478.1 AMP-binding protein [Candidatus Lokiarchaeota archaeon]
Ga0102944_10302541	WP_116366062.1	73.4	425	112	1	9	433	8	431	9.99e-230	645	651086	Parahaliea mediterranea	WP_116366062.1 phenylacetate--CoA ligase [Parahaliea mediterranea]
Ga0102944_10334572	WP_013704061.1	68.3	445	141	0	1	445	1	445	5.36e-229	644	186192;869210	Marinithermus hydrothermalis;Marinithermus hydrothermalis DSM 14884	WP_013704061.1 phenylacetate--CoA ligase [Marinithermus hydrothermalis]
Ga0102944_10364441	WP_229772779.1	73.9	341	87	2	1	339	101	441	4.05e-184	526	489913	Halarchaeum nitratireducens	WP_229772779.1 AMP-binding protein [Halarchaeum nitratireducens]
Ga0102944_10436841	WP_061237251.1	80.8	193	37	0	10	202	11	203	1.27e-106	323	658457	Pseudomonas composti	WP_061237251.1 phenylacetate--CoA ligase [Pseudomonas composti]
Ga0102944_10755502	MCB1732499.1	73.2	220	58	1	1	220	19	237	7.84e-112	330		N/A	MCB1732499.1 phenylacetate--CoA ligase [Halieaceae bacterium]
Ga0102944_10820312	MBN1762409.1	96.6	205	7	0	1	205	229	433	4.55e-137	400		N/A	MBN1762409.1 phenylacetate--CoA ligase [Methanomicrobia archaeon]
Ga0102944_10862042	MBK9388971.1	79.8	238	48	0	12	249	3	240	3.63e-136	400		N/A	MBK9388971.1 phenylacetate--CoA ligase [Bacteroidetes bacterium]
Ga0102944_10889811	HDQ05364.1	92.4	170	13	0	1	170	156	325	3.1e-113	338		N/A	HDQ05364.1 phenylacetate--CoA ligase family protein [Candidatus Bathyarchaeota archaeon]
Ga0102944_10899881	WP_027714154.1	90.3	320	31	0	1	320	112	431	8.63e-207	582	1232410	Desulfuromonas sp. TF	WP_027714154.1 phenylacetate--CoA ligase [Desulfuromonas sp. TF]
Ga0102944_11030052	WP_066727198.1	93.5	261	17	0	1	261	1	261	4.57e-174	497	1823759	Desulfuromonas sp. DDH964	WP_066727198.1 phenylacetate--CoA ligase [Desulfuromonas sp. DDH964]
Ga0102944_11164301	KAB2947600.1	75	304	76	0	2	305	76	379	1.72e-161	467	1913961	Rhizobiaceae bacterium	KAB2947600.1 phenylacetate--CoA ligase [Rhizobiaceae bacterium]
Ga0102944_11273471	NIS35881.1	78.8	240	51	0	2	241	3	242	5.84e-133	385		N/A	NIS35881.1 phenylacetate--CoA ligase [Actinomycetia bacterium]
Ga0102944_11322651	WP_050022974.1	64.5	217	77	0	15	231	9	225	1.36e-94	293	2248	Halorubrum saccharovorum	WP_050022974.1 phenylacetate--CoA ligase [Halorubrum saccharovorum]
Ga0102944_11478041	HHN42328.1	80.1	261	52	0	2	262	61	321	8.22e-151	438		N/A	HHN42328.1 phenylacetate--CoA ligase [Candidatus Solibacter sp.]
Ga0102944_11513621	WP_229732307.1	80.5	251	49	0	7	257	2	252	1.81e-148	432	489911	Halarchaeum rubridurum	WP_229732307.1 AMP-binding protein [Halarchaeum rubridurum]
Ga0102944_11587911	GAD53850.1	81.6	245	44	1	1	244	111	355	1.22e-143	419	1261545	Halarchaeum acidiphilum MH1-52-1	GAD53850.1 phenylacetate-coenzyme A ligase [Halarchaeum acidiphilum MH1-52-1]
Ga0102944_13013831	MBW2147483.1	69.5	167	50	1	2	167	143	309	1.42e-78	250		N/A	MBW2147483.1 phenylacetate--CoA ligase [Deltaproteobacteria bacterium]
Ga0102944_13057411	MBA1147448.1	89.1	165	18	0	1	165	69	233	2.15e-102	311		N/A	MBA1147448.1 phenylacetate--CoA ligase [Ectothiorhodospiraceae bacterium WFHF3C12]
Ga0105103_1000002121	NPV04334.1	95.4	435	20	0	1	435	1	435	1.4e-302	830		N/A	NPV04334.1 phenylacetate--CoA ligase [Syntrophaceae bacterium]
Ga0105103_1000004412	MBS1177822.1	91.3	435	38	0	1	435	1	435	1.53e-290	799		N/A	MBS1177822.1 phenylacetate-CoA ligase [Proteobacteria bacterium]
Ga0105103_1000022722	HGO59372.1	87.4	436	55	0	1	436	1	436	1.66e-277	766		N/A	HGO59372.1 phenylacetate--CoA ligase [Betaproteobacteria bacterium]
Ga0105103_1000023423	MBP1735923.1	97.9	432	9	0	6	437	1	432	0	867		N/A	MBP1735923.1 phenylacetate-CoA ligase [Deltaproteobacteria bacterium]
Ga0105103_1000046616	MBP8695454.1	81.2	414	78	0	13	426	7	420	1.73e-251	699		N/A	MBP8695454.1 AMP-binding protein [Syntrophobacterales bacterium]
Ga0105103_100004682	MBS1235127.1	98.2	435	8	0	1	435	1	435	0	867		N/A	MBS1235127.1 coenzyme synthetase [Nitrospirae bacterium]
Ga0105103_100005074	MBM4219839.1	81	420	80	0	9	428	7	426	3.33e-251	699		N/A	MBM4219839.1 phenylacetate--CoA ligase [Gammaproteobacteria bacterium]
Ga0105103_100007598	MBS1135516.1	83	407	67	2	1	407	1	405	1.51e-242	676		N/A	MBS1135516.1 putative Phenylacetate-CoA ligase [Burkholderiaceae bacterium]
Ga0105103_100012575	CAG0959535.1	81.1	435	82	0	1	435	1	435	9.03e-260	721	1891238	Burkholderiales bacterium	CAG0959535.1 phenylacetate-CoA ligase [Burkholderiales bacterium]
Ga0105103_100015623	MBP1747159.1	99.3	442	3	0	7	448	1	442	0	905		N/A	MBP1747159.1 paaK [Deltaproteobacteria bacterium]
Ga0105103_1000158510	OYV15066.1	99.8	434	1	0	1	434	1	434	0	869	1917473	Methanosaeta sp. NSM2	OYV15066.1 phenylacetate-CoA ligase [Methanosaeta sp. NSM2]
Ga0105103_100017351	TFG90835.1	94.1	340	20	0	1	340	1	340	2e-235	655	2053509	Candidatus Atribacteria bacterium	TFG90835.1 phenylacetate--CoA ligase family protein [Candidatus Atribacteria bacterium]
Ga0105103_100017352	PKL65565.1	88.3	429	50	0	1	429	1	429	9.81e-284	781	2013819	Methanomicrobiales archaeon HGW-Methanomicrobiales-3	PKL65565.1 phenylacetate--CoA ligase [Methanomicrobiales archaeon HGW-Methanomicrobiales-3]
Ga0105103_100022378	MBN1474443.1	96.3	431	16	0	1	431	1	431	3.28e-299	821		N/A	MBN1474443.1 phenylacetate--CoA ligase [Syntrophaceae bacterium]
Ga0105103_100023166	OPY06233.1	92.6	432	32	0	23	454	1	432	6.58e-303	831	1811716	Syntrophaceae bacterium PtaB.Bin038	OPY06233.1 Phenylacetate-coenzyme A ligase [Syntrophaceae bacterium PtaB.Bin038]
Ga0105103_100028789	RPI01594.1	100	424	0	0	11	434	1	424	1.18e-307	842	2212469	Calditrichaeota bacterium	RPI01594.1 phenylacetate--CoA ligase family protein [Calditrichaeota bacterium]
Ga0105103_100031936	MCE5262297.1	76.9	429	99	0	18	446	1	429	3.41e-247	690		N/A	MCE5262297.1 phenylacetate--CoA ligase [Deltaproteobacteria bacterium]
Ga0105103_100032923	PKL65565.1	88.3	429	50	0	1	429	1	429	2.69e-281	775	2013819	Methanomicrobiales archaeon HGW-Methanomicrobiales-3	PKL65565.1 phenylacetate--CoA ligase [Methanomicrobiales archaeon HGW-Methanomicrobiales-3]
Ga0105103_100032924	TFG90835.1	91	433	39	0	1	433	1	433	1.43e-294	809	2053509	Candidatus Atribacteria bacterium	TFG90835.1 phenylacetate--CoA ligase family protein [Candidatus Atribacteria bacterium]
Ga0105103_100035523	MBE7521240.1	70.3	437	129	1	5	440	12	448	5.14e-213	604		N/A	MBE7521240.1 phenylacetate--CoA ligase [Burkholderiales bacterium]
Ga0105103_100036461	MBN2523639.1	73.7	429	113	0	6	434	4	432	1.19e-234	658		N/A	MBN2523639.1 AMP-binding protein [Bacteroidales bacterium]
Ga0105103_100038145	HBC77451.1	87	423	55	0	1	423	11	433	1.26e-267	741		N/A	HBC77451.1 phenylacetate--CoA ligase [Bacteroidales bacterium]
Ga0105103_100039456	MBW2640789.1	79.2	308	64	0	1	308	1	308	8.51e-180	514		N/A	MBW2640789.1 phenylacetate--CoA ligase [Deltaproteobacteria bacterium]
Ga0105103_100045525	RPI38208.1	100	341	0	0	1	341	1	341	1.26e-248	685	2485498	Methanoregulaceae archaeon	RPI38208.1 phenylacetate--CoA ligase family protein, partial [Methanoregulaceae archaeon]
Ga0105103_100048344	MBP8289395.1	94.3	435	25	0	1	435	1	435	1.78e-305	837		N/A	MBP8289395.1 phenylacetate--CoA ligase [Chromatiaceae bacterium]
Ga0105103_100054465	MBW8334046.1	85.6	432	62	0	5	436	1	432	3.17e-271	750		N/A	MBW8334046.1 phenylacetate--CoA ligase [Prolixibacteraceae bacterium]
Ga0105103_100065992	PKL69458.1	69.4	448	137	0	3	450	5	452	4.75e-238	668	2013817	Methanomicrobiales archaeon HGW-Methanomicrobiales-1	PKL69458.1 coenzyme F390 synthetase [Methanomicrobiales archaeon HGW-Methanomicrobiales-1]
Ga0105103_100082271	NTV42058.1	59.9	322	129	0	1	322	97	418	5.3e-140	413		N/A	NTV42058.1 phenylacetate--CoA ligase [Syntrophobacteraceae bacterium]
Ga0105103_100091911	MBC2732775.1	88.4	216	25	0	1	216	1	216	2.6e-134	394		N/A	MBC2732775.1 phenylacetate--CoA ligase [Desulfobacteraceae bacterium]
Ga0105103_100096853	MCC7218907.1	79.1	411	86	0	1	411	1	411	2.8e-233	652		N/A	MCC7218907.1 AMP-binding protein [Burkholderiales bacterium]
Ga0105103_100111834	TFG44494.1	88.6	448	51	0	1	448	1	448	8.48e-290	798	2282155	Syntrophobacterales bacterium	TFG44494.1 phenylacetate--CoA ligase [Syntrophobacterales bacterium]
Ga0105103_100119415	OYV13494.1	95	443	22	0	1	443	38	480	2e-306	842	1917477	Methanosaeta sp. ASM2	OYV13494.1 phenylacetate-CoA ligase [Methanosaeta sp. ASM2]
Ga0105103_100119811	HGP14168.1	82.9	217	37	0	1	217	77	293	7.51e-126	367		N/A	HGP14168.1 phenylacetate--CoA ligase [Bacteroidetes bacterium]
Ga0105103_100131412	KYC53312.1	94.6	428	23	0	33	460	1	428	1.77e-303	833	1705564	Candidatus Methanofastidiosum methylthiophilus	KYC53312.1 long-chain-fatty-acid--CoA ligase [Candidatus Methanofastidiosum methylthiophilus]
Ga0105103_100140733	TFG43867.1	97.9	433	9	0	1	433	2	434	6.44e-305	835	2282155	Syntrophobacterales bacterium	TFG43867.1 phenylacetate--CoA ligase [Syntrophobacterales bacterium]
Ga0105103_100159641	RPH88012.1	100	435	0	0	1	435	1	435	5.15e-314	858	2026735	Deltaproteobacteria bacterium	RPH88012.1 phenylacetate--CoA ligase [Deltaproteobacteria bacterium]
Ga0105103_100176665	NBU88420.1	79	463	94	2	15	474	8	470	1.04e-276	768		N/A	NBU88420.1 phenylacetate--CoA ligase family protein [Betaproteobacteria bacterium]
Ga0105103_100177754	MCB1694618.1	93.1	304	21	0	1	304	1	304	5.86e-204	574		N/A	MCB1694618.1 phenylacetate--CoA ligase [Halioglobus sp.]
Ga0105103_100193051	MBP1739820.1	97.2	317	9	0	1	317	1	317	7.58e-232	646		N/A	MBP1739820.1 paaK [Deltaproteobacteria bacterium]
Ga0105103_100197214	MBE0549985.1	87.4	207	26	0	1	207	1	207	2.39e-123	366		N/A	MBE0549985.1 phenylacetate--CoA ligase [Rubrivivax sp.]
Ga0105103_100204164	NLX29108.1	78.7	431	92	0	1	431	1	431	7.39e-258	716		N/A	NLX29108.1 phenylacetate--CoA ligase [Bacteroidales bacterium]
Ga0105103_100205952	MBW2477325.1	82.4	433	75	1	6	438	1	432	2.02e-264	733		N/A	MBW2477325.1 phenylacetate--CoA ligase [Deltaproteobacteria bacterium]
Ga0105103_100205954	TLM69344.1	91.7	421	35	0	1	421	15	435	4.51e-277	764	2026735	Deltaproteobacteria bacterium	TLM69344.1 phenylacetate--CoA ligase [Deltaproteobacteria bacterium]
Ga0105103_100208273	OGO02090.1	84.9	430	65	0	1	430	1	430	1.4e-272	753	1797629	Chloroflexi bacterium RBG_13_53_26	OGO02090.1 hypothetical protein A2Y72_05790 [Chloroflexi bacterium RBG_13_53_26]
Ga0105103_100216532	RPJ42082.1	100	433	0	0	1	433	1	433	4.97e-311	851	2026735	Deltaproteobacteria bacterium	RPJ42082.1 phenylacetate--CoA ligase [Deltaproteobacteria bacterium]
Ga0105103_100231592	NTV58659.1	97.2	432	12	0	3	434	1	432	2.44e-305	841		N/A	NTV58659.1 phenylacetate--CoA ligase family protein [Deltaproteobacteria bacterium]
Ga0105103_100237051	RPH92428.1	100	289	0	0	1	289	1	289	2.72e-210	584	2212469	Calditrichaeota bacterium	RPH92428.1 phenylacetate--CoA ligase, partial [Calditrichaeota bacterium]
Ga0105103_100243223	KYC47638.1	96	429	17	0	1	429	1	429	1.58e-305	837	1705564	Candidatus Methanofastidiosum methylthiophilus	KYC47638.1 long-chain-fatty-acid--CoA ligase [Candidatus Methanofastidiosum methylthiophilus]
Ga0105103_100244061	MBS1236827.1	85.7	315	45	0	76	390	1	315	3.64e-197	558		N/A	MBS1236827.1 AMP-dependent synthetase and ligase [Deltaproteobacteria bacterium]
Ga0105103_100256594	MBN1790276.1	77.4	430	97	0	1	430	2	431	4.14e-248	692		N/A	MBN1790276.1 AMP-binding protein [Bacteroidales bacterium]
Ga0105103_100258084	HGO59372.1	86.7	218	29	0	1	218	1	218	9.95e-131	385		N/A	HGO59372.1 phenylacetate--CoA ligase [Betaproteobacteria bacterium]
Ga0105103_100267011	MCE5345829.1	87.8	294	36	0	1	294	140	433	3.77e-184	524		N/A	MCE5345829.1 phenylacetate--CoA ligase [Bacteroidales bacterium]
Ga0105103_100275544	HFT99592.1	85	180	27	0	13	192	1	180	7.08e-109	320		N/A	HFT99592.1 phenylacetate--CoA ligase [Candidatus Bathyarchaeota archaeon]
Ga0105103_100281641	MBP1712522.1	84.2	202	32	0	1	202	231	432	3.14e-114	342		N/A	MBP1712522.1 paaK-1 [Deltaproteobacteria bacterium]
Ga0105103_100299293	RPI17227.1	100	444	0	0	1	444	1	444	0	892	2282142	Acidobacteriales bacterium	RPI17227.1 phenylacetate--CoA ligase [Acidobacteriales bacterium]
Ga0105103_100299412	MBI5579809.1	80	424	85	0	1	424	6	429	1.32e-255	710		N/A	MBI5579809.1 phenylacetate--CoA ligase [Deltaproteobacteria bacterium]
Ga0105103_100303421	MCB1694618.1	93.6	204	13	0	1	204	228	431	4.27e-130	383		N/A	MCB1694618.1 phenylacetate--CoA ligase [Halioglobus sp.]
Ga0105103_100315183	KAF0154974.1	91	343	31	0	1	343	1	343	1.27e-227	636	2052184	Syntrophaceae bacterium	KAF0154974.1 phenylacetate-CoA ligase [Syntrophaceae bacterium]
Ga0105103_100325432	NLF13057.1	62.4	410	148	3	6	410	1	409	5.05e-170	494		N/A	NLF13057.1 phenylacetate--CoA ligase family protein [Anaerolineaceae bacterium]
Ga0105103_100330862	UCD82564.1	82.9	439	75	0	5	443	4	442	5.88e-284	783	2044940	Desulfobacterales bacterium	UCD82564.1 MAG: phenylacetate--CoA ligase family protein [Desulfobacterales bacterium]
Ga0105103_100332262	RPI36666.1	100	433	0	0	1	433	1	433	0	873	2485498	Methanoregulaceae archaeon	RPI36666.1 phenylacetate--CoA ligase family protein [Methanoregulaceae archaeon]
Ga0105103_100381253	MBN2665018.1	91.9	433	35	0	1	433	1	433	4.99e-295	810		N/A	MBN2665018.1 phenylacetate--CoA ligase [Bacteroidales bacterium]
Ga0105103_100387132	MBP1668688.1	94.7	430	23	0	1	430	1	430	5.97e-306	838		N/A	MBP1668688.1 Phenylacetate-coenzyme ligase [Bacteroidetes bacterium]
Ga0105103_100416213	MBS1117622.1	88.1	278	33	0	1	278	424	701	8.2e-173	504		N/A	MBS1117622.1 transporter related [candidate division NC10 bacterium]
Ga0105103_100420271	MZP54718.1	88.3	231	27	0	1	231	203	433	7.29e-141	411	1852807	Bacteroidetes bacterium ADurb.Bin145	MZP54718.1 AMP-binding protein [Bacteroidales bacterium]
Ga0105103_100434584	HDQ03240.1	91.6	237	20	0	3	239	1	237	1.25e-150	436		N/A	HDQ03240.1 phenylacetate--CoA ligase [Deltaproteobacteria bacterium]
Ga0105103_100467021	HBC77451.1	87.4	277	35	0	1	277	157	433	1.18e-166	479		N/A	HBC77451.1 phenylacetate--CoA ligase [Bacteroidales bacterium]
Ga0105103_100474382	RPJ41200.1	100	432	0	0	1	432	1	432	9.26e-311	850	2026735	Deltaproteobacteria bacterium	RPJ41200.1 phenylacetate--CoA ligase [Deltaproteobacteria bacterium]
Ga0105103_100508341	RPJ40986.1	100	400	0	0	1	400	9	408	8.38e-288	790	2026735	Deltaproteobacteria bacterium	RPJ40986.1 phenylacetate--CoA ligase family protein, partial [Deltaproteobacteria bacterium]
Ga0105103_100516281	MBN1236426.1	95.9	269	11	0	1	269	173	441	9.23e-183	520		N/A	MBN1236426.1 phenylacetate--CoA ligase [Methanotrichaceae archaeon]
Ga0105103_100559653	MBN1474672.1	89	417	46	0	1	417	1	417	8.48e-272	750		N/A	MBN1474672.1 AMP-binding protein [Syntrophaceae bacterium]
Ga0105103_100616472	MCD4716211.1	64.9	402	141	0	1	402	21	422	2.57e-196	559		N/A	MCD4716211.1 AMP-binding protein [Desulfobacterales bacterium]
Ga0105103_100646544	TFG43486.1	94	284	17	0	1	284	4	287	3.1e-194	543	2282155	Syntrophobacterales bacterium	TFG43486.1 phenylacetate--CoA ligase family protein, partial [Syntrophobacterales bacterium]
Ga0105103_100648953	RPJ18515.1	99.8	441	1	0	2	442	1	441	0	899	2049433	Desulfobacteraceae bacterium	RPJ18515.1 phenylacetate--CoA ligase family protein [Desulfobacteraceae bacterium]
Ga0105103_100656061	WP_147703557.1	81.2	377	71	0	1	377	1	377	3.02e-223	627	2498847	Zeimonas arvi	WP_147703557.1 phenylacetate--CoA ligase [Zeimonas arvi]
Ga0105103_100762401	TFG44494.1	94.6	447	24	0	4	450	1	447	4.59e-308	845	2282155	Syntrophobacterales bacterium	TFG44494.1 phenylacetate--CoA ligase [Syntrophobacterales bacterium]
Ga0105103_100780782	RPH88587.1	90.6	417	39	0	1	417	1	417	1.34e-268	742	2026735	Deltaproteobacteria bacterium	RPH88587.1 phenylacetate--CoA ligase family protein [Deltaproteobacteria bacterium]
Ga0105103_100789671	NLH20675.1	95.1	370	18	0	1	370	56	425	5.84e-260	719	1852877	Euryarchaeota archaeon ADurb.Bin190	NLH20675.1 phenylacetate--CoA ligase [Methanothrix sp.]
Ga0105103_100823291	MBS1235127.1	91.5	378	32	0	3	380	2	379	1.87e-258	716		N/A	MBS1235127.1 coenzyme synthetase [Nitrospirae bacterium]
Ga0105103_100837473	NLH20675.1	96.6	206	7	0	1	206	158	363	1.87e-137	401	1852877	Euryarchaeota archaeon ADurb.Bin190	NLH20675.1 phenylacetate--CoA ligase [Methanothrix sp.]
Ga0105103_100865361	NTV32853.1	98.5	389	6	0	2	390	1	389	3.11e-289	794		N/A	NTV32853.1 phenylacetate--CoA ligase [Deltaproteobacteria bacterium]
Ga0105103_100953021	MBN1474443.1	96.3	273	10	0	1	273	1	273	1.17e-188	534		N/A	MBN1474443.1 phenylacetate--CoA ligase [Syntrophaceae bacterium]
Ga0105103_100984861	MBN1628705.1	93.4	410	27	0	1	410	1	410	1.04e-283	781		N/A	MBN1628705.1 phenylacetate--CoA ligase [Thermoleophilia bacterium]
Ga0105103_101012901	HGV69699.1	82.8	163	28	0	1	163	10	172	2.59e-91	282		N/A	HGV69699.1 phenylacetate--CoA ligase [Bacteroidetes bacterium]
Ga0105103_101019831	MBI5579809.1	92.5	322	24	0	1	322	1	322	7.64e-223	623		N/A	MBI5579809.1 phenylacetate--CoA ligase [Deltaproteobacteria bacterium]
Ga0105103_101035052	OPX61918.1	94	433	26	0	1	433	1	433	8.44e-303	830	1811680;1811681	Methanoregula sp. PtaB.Bin085;Methanoregula sp. PtaU1.Bin006	OPX61918.1 long-chain-fatty-acid--CoA ligase [Methanoregula sp. PtaB.Bin085]
Ga0105103_101047461	MBP1747159.1	96.2	424	16	0	1	424	19	442	2.41e-311	852		N/A	MBP1747159.1 paaK [Deltaproteobacteria bacterium]
Ga0105103_101058021	MBE0549985.1	91	343	31	0	1	343	105	447	5.64e-228	637		N/A	MBE0549985.1 phenylacetate--CoA ligase [Rubrivivax sp.]
Ga0105103_101063231	HDS05831.1	98	307	6	0	1	307	1	307	1.1e-214	602		N/A	HDS05831.1 phenylacetate--CoA ligase [Deltaproteobacteria bacterium]
Ga0105103_101087571	OYV13494.1	98.6	289	4	0	1	289	38	326	1.11e-204	577	1917477	Methanosaeta sp. ASM2	OYV13494.1 phenylacetate-CoA ligase [Methanosaeta sp. ASM2]
Ga0105103_101089932	MBN2098970.1	97.6	339	8	0	1	339	1	339	9.66e-241	669		N/A	MBN2098970.1 phenylacetate--CoA ligase [Dehalococcoidia bacterium]
Ga0105103_101190312	NYT10246.1	90.6	202	19	0	5	206	1	202	1.87e-126	374		N/A	NYT10246.1 phenylacetate--CoA ligase [Methanosarcinales archaeon]
Ga0105103_101194062	MBN1416855.1	83.6	378	62	0	1	378	1	378	4.28e-237	661		N/A	MBN1416855.1 AMP-binding protein [Bacteroidales bacterium]
Ga0105103_101212592	MBP1716804.1	89.7	232	24	0	1	232	10	241	1.23e-141	413		N/A	MBP1716804.1 paaK-1 [Deltaproteobacteria bacterium]
Ga0105103_101235411	TFG89954.1	96.3	381	14	0	1	381	50	430	8.17e-266	734	2053509	Candidatus Atribacteria bacterium	TFG89954.1 phenylacetate--CoA ligase family protein [Candidatus Atribacteria bacterium]
Ga0105103_101304161	OHD72795.1	77.7	421	94	0	1	421	12	432	8.74e-235	657	1802194	Spirochaetes bacterium RBG_13_68_11	OHD72795.1 phenylacetate--CoA ligase [Spirochaetes bacterium RBG_13_68_11]
Ga0105103_101314321	MBN2665018.1	90.1	362	36	0	1	362	72	433	2.62e-237	661		N/A	MBN2665018.1 phenylacetate--CoA ligase [Bacteroidales bacterium]
Ga0105103_101332761	NJD02963.1	84.2	367	58	0	1	367	11	377	2.32e-225	631		N/A	NJD02963.1 phenylacetate--CoA ligase [Ruminiclostridium sp.]
Ga0105103_101384021	MBN2814224.1	88.1	261	31	0	1	261	173	433	2.27e-162	467		N/A	MBN2814224.1 phenylacetate--CoA ligase [Bacteroidales bacterium]
Ga0105103_101385061	MBN1474672.1	95	417	21	0	1	417	1	417	2.09e-288	792		N/A	MBN1474672.1 AMP-binding protein [Syntrophaceae bacterium]
Ga0105103_101394512	NLJ44478.1	91.2	318	28	0	1	318	1	318	9.46e-212	595		N/A	NLJ44478.1 phenylacetate--CoA ligase [Bacteroidales bacterium]
Ga0105103_101401072	WP_153144961.1	90.1	375	37	0	1	375	60	434	1.49e-249	693	2570193	Dechloromonas sp. H13	WP_153144961.1 phenylacetate--CoA ligase [Dechloromonas sp. H13]
Ga0105103_101445891	MBM4144811.1	92.5	413	31	0	5	417	1	413	5.97e-280	771		N/A	MBM4144811.1 phenylacetate--CoA ligase [Nitrospira sp.]
Ga0105103_101468512	MBA4423197.1	94.4	213	12	0	1	213	1	213	4.99e-142	412		N/A	MBA4423197.1 phenylacetate--CoA ligase [Syntrophus sp. (in: Bacteria)]
Ga0105103_101500861	MBN2098970.1	92.8	305	22	0	1	305	131	435	1.63e-200	566		N/A	MBN2098970.1 phenylacetate--CoA ligase [Dehalococcoidia bacterium]
Ga0105103_101517331	MBP1734667.1	95.9	220	9	0	1	220	214	433	1.08e-151	438		N/A	MBP1734667.1 phenylacetate-CoA ligase [Deltaproteobacteria bacterium]
Ga0105103_101522621	MBE3138786.1	95.4	326	15	0	1	326	29	354	5.11e-227	630		N/A	MBE3138786.1 phenylacetate--CoA ligase [Actinomycetia bacterium]
Ga0105103_101535901	PKN66761.1	99.3	405	3	0	1	405	5	409	5.95e-287	789	2013739	Deltaproteobacteria bacterium HGW-Deltaproteobacteria-12	PKN66761.1 phenylacetate--CoA ligase [Deltaproteobacteria bacterium HGW-Deltaproteobacteria-12]
Ga0105103_101548031	MBD3390854.1	65.1	381	133	0	1	381	76	456	2.06e-173	501		N/A	MBD3390854.1 AMP-binding protein [Chitinivibrionales bacterium]
Ga0105103_101573051	NTV86183.1	99.1	344	3	0	1	344	87	430	4.36e-242	672		N/A	NTV86183.1 phenylacetate--CoA ligase [Burkholderiaceae bacterium]
Ga0105103_101622591	WP_147704769.1	92.2	374	29	0	1	374	72	445	2.08e-252	701	2498847	Zeimonas arvi	WP_147704769.1 phenylacetate--CoA ligase [Zeimonas arvi]
Ga0105103_101645311	HGP69340.1	93.2	381	26	0	1	381	79	459	7.81e-268	741		N/A	HGP69340.1 phenylacetate--CoA ligase family protein [Desulfobacterales bacterium]
Ga0105103_101659762	RPJ22183.1	99.5	197	1	0	9	205	1	197	5.21e-137	396	2049433	Desulfobacteraceae bacterium	RPJ22183.1 phenylacetate--CoA ligase family protein, partial [Desulfobacteraceae bacterium]
Ga0105103_101776371	HGF31816.1	76.6	368	86	0	2	369	1	368	5.88e-211	595		N/A	HGF31816.1 phenylacetate--CoA ligase family protein [Dehalococcoidia bacterium]
Ga0105103_101782231	HBG28728.1	91.5	329	28	0	1	329	108	436	4.63e-216	606		N/A	HBG28728.1 phenylacetate--CoA ligase [Phycisphaerales bacterium]
Ga0105103_101896802	RPJ16476.1	98.8	244	3	0	1	244	189	432	1.94e-170	487	2049433	Desulfobacteraceae bacterium	RPJ16476.1 phenylacetate--CoA ligase family protein [Desulfobacteraceae bacterium]
Ga0105103_101922841	MBP1712522.1	81.6	256	47	0	1	256	177	432	1.52e-144	422		N/A	MBP1712522.1 paaK-1 [Deltaproteobacteria bacterium]
Ga0105103_101933401	NJC88640.1	89.6	212	22	0	1	212	224	435	8.91e-125	370		N/A	NJC88640.1 phenylacetate--CoA ligase [Desulfuromonas sp.]
Ga0105103_101935961	MSP01226.1	85.4	356	52	0	1	356	35	390	3.26e-222	624		N/A	MSP01226.1 phenylacetate--CoA ligase [Acetobacteraceae bacterium]
Ga0105103_102016062	MBK6787998.1	83.2	297	50	0	1	297	139	435	2.47e-174	499		N/A	MBK6787998.1 phenylacetate--CoA ligase [Betaproteobacteria bacterium]
Ga0105103_102021131	OHD72795.1	85.1	289	43	0	1	289	1	289	4.03e-177	506	1802194	Spirochaetes bacterium RBG_13_68_11	OHD72795.1 phenylacetate--CoA ligase [Spirochaetes bacterium RBG_13_68_11]
Ga0105103_102057172	NMC59606.1	90.2	286	28	0	1	286	143	428	8.42e-187	530		N/A	NMC59606.1 phenylacetate--CoA ligase [Candidatus Methanofastidiosa archaeon]
Ga0105103_102114921	WP_121242558.1	97.6	335	8	0	1	335	1	335	3.11e-236	657	1381557	Sulfurisoma sediminicola	WP_121242558.1 phenylacetate--CoA ligase [Sulfurisoma sediminicola]
Ga0105103_102194211	HDQ03240.1	92	325	26	0	1	325	1	325	3.99e-217	608		N/A	HDQ03240.1 phenylacetate--CoA ligase [Deltaproteobacteria bacterium]
Ga0105103_102253321	NBU88420.1	78.1	319	69	1	1	318	152	470	3.14e-183	524		N/A	NBU88420.1 phenylacetate--CoA ligase family protein [Betaproteobacteria bacterium]
Ga0105103_102316911	HFH49859.1	75.8	215	52	0	1	215	219	433	5.67e-112	337		N/A	HFH49859.1 phenylacetate--CoA ligase [Proteobacteria bacterium]
Ga0105103_102338121	HGP36133.1	87.1	264	34	0	1	264	163	426	1.22e-163	470		N/A	HGP36133.1 phenylacetate--CoA ligase [Candidatus Bathyarchaeota archaeon]
Ga0105103_102345201	OHB45915.1	93.7	285	18	0	2	286	149	433	1.5e-188	535	1801952	Planctomycetes bacterium GWC2_45_44	OHB45915.1 phenylacetate--CoA ligase [Planctomycetes bacterium GWC2_45_44]
Ga0105103_102348742	TFG89954.1	97.7	216	5	0	1	216	1	216	1.28e-143	417	2053509	Candidatus Atribacteria bacterium	TFG89954.1 phenylacetate--CoA ligase family protein [Candidatus Atribacteria bacterium]
Ga0105103_102413392	MBM4024688.1	71.5	242	69	0	1	242	1	242	2.06e-124	370		N/A	MBM4024688.1 phenylacetate--CoA ligase [Planctomycetes bacterium]
Ga0105103_102501111	MBP1665393.1	89.7	319	33	0	1	319	49	367	5.83e-207	582		N/A	MBP1665393.1 phenylacetate--CoA ligase [Bacteroidetes bacterium]
Ga0105103_102505161	MBE0604791.1	82.9	316	54	0	3	318	1	316	4.32e-189	537		N/A	MBE0604791.1 phenylacetate--CoA ligase [Deltaproteobacteria bacterium]
Ga0105103_102522601	MBI5583753.1	92.4	289	22	0	1	289	146	434	5.02e-188	533		N/A	MBI5583753.1 phenylacetate--CoA ligase [Deltaproteobacteria bacterium]
Ga0105103_102529391	RPJ20354.1	97	270	8	0	1	270	161	430	1.92e-186	528	2049433	Desulfobacteraceae bacterium	RPJ20354.1 phenylacetate--CoA ligase family protein [Desulfobacteraceae bacterium]
Ga0105103_102575091	GAK57701.1	73.1	268	72	0	1	268	1	268	7.86e-141	413	1499967	Candidatus Vecturithrix granuli	GAK57701.1 phenylacetate-CoA ligase [Candidatus Vecturithrix granuli]
Ga0105103_102583581	RPJ41200.1	93.9	293	18	0	1	293	1	293	1.85e-195	552	2026735	Deltaproteobacteria bacterium	RPJ41200.1 phenylacetate--CoA ligase [Deltaproteobacteria bacterium]
Ga0105103_102594201	NMB79493.1	92	313	25	0	1	313	92	404	5.48e-211	592		N/A	NMB79493.1 phenylacetate--CoA ligase [Methanomicrobiales archaeon]
Ga0105103_102649062	MBN2204212.1	77.7	283	63	0	1	283	1	283	8.91e-156	451		N/A	MBN2204212.1 phenylacetate--CoA ligase [Thermoleophilia bacterium]
Ga0105103_102659761	TNF43423.1	96.8	252	8	0	1	252	181	432	7.67e-170	486	1898104	Bacteroidetes bacterium	TNF43423.1 phenylacetate--CoA ligase [Bacteroidetes bacterium]
Ga0105103_102672071	MBN2201723.1	94.4	303	17	0	1	303	123	425	9.34e-202	569		N/A	MBN2201723.1 phenylacetate--CoA ligase [bacterium]
Ga0105103_102696821	MBN2152980.1	93.8	290	18	0	1	290	156	445	1.28e-193	548		N/A	MBN2152980.1 phenylacetate--CoA ligase [Candidatus Lokiarchaeota archaeon]
Ga0105103_102813321	MCE5262297.1	90.4	282	27	0	1	282	148	429	2.47e-185	526		N/A	MCE5262297.1 phenylacetate--CoA ligase [Deltaproteobacteria bacterium]
Ga0105103_102858681	MBN1507984.1	91.5	247	21	0	1	247	1	247	5.9e-168	481		N/A	MBN1507984.1 phenylacetate--CoA ligase [Sedimentisphaerales bacterium]
Ga0105103_102867412	MBP7530068.1	90.1	243	24	0	1	243	1	243	2.36e-159	456		N/A	MBP7530068.1 phenylacetate--CoA ligase [Syntrophorhabdaceae bacterium]
Ga0105103_102879421	NTV59524.1	97.8	223	5	0	9	231	1	223	6.88e-152	432		N/A	NTV59524.1 phenylacetate--CoA ligase [Deltaproteobacteria bacterium]
Ga0105103_102960191	MRR38163.1	96.9	256	8	0	1	256	52	307	5.13e-179	504		N/A	MRR38163.1 phenylacetate--CoA ligase family protein [bacterium]
Ga0105103_102975311	RPJ40986.1	92.9	280	20	0	1	280	9	288	2.2e-187	530	2026735	Deltaproteobacteria bacterium	RPJ40986.1 phenylacetate--CoA ligase family protein, partial [Deltaproteobacteria bacterium]
Ga0105103_102987231	MBC7964807.1	94.8	267	14	0	1	267	150	416	4.01e-177	504		N/A	MBC7964807.1 AMP-binding protein [Fuerstiella sp.]
Ga0105103_102987411	MCE5282551.1	88.7	203	23	0	1	203	233	435	3.12e-120	358		N/A	MCE5282551.1 phenylacetate--CoA ligase [Deltaproteobacteria bacterium]
Ga0105103_103010522	TLM69344.1	91	245	22	0	1	245	1	245	1.1e-158	457	2026735	Deltaproteobacteria bacterium	TLM69344.1 phenylacetate--CoA ligase [Deltaproteobacteria bacterium]
Ga0105103_103036891	MBE0569436.1	96.4	275	10	0	1	275	1	275	7.07e-195	550		N/A	MBE0569436.1 phenylacetate--CoA ligase [Deltaproteobacteria bacterium]
Ga0105103_103066741	MBE0547730.1	95.1	288	14	0	1	288	89	376	1.68e-195	552		N/A	MBE0547730.1 phenylacetate--CoA ligase [Rubrivivax sp.]
Ga0105103_103147891	OYT44540.1	77.4	252	57	0	1	252	1	252	2.47e-141	413	1906666;2012524	Thermoplasmata archaeon;Thermoplasmatales archaeon ex4484_6	OYT44540.1 phenylacetate--CoA ligase [Thermoplasmatales archaeon ex4484_6]
Ga0105103_103225181	MBN1399182.1	94.2	243	14	0	1	243	190	432	6.23e-160	460		N/A	MBN1399182.1 phenylacetate--CoA ligase [Bacteroidetes bacterium]
Ga0105103_103226511	PKN18240.1	90.7	281	26	0	1	281	48	328	3.25e-181	516	2013756	Deltaproteobacteria bacterium HGW-Deltaproteobacteria-6	PKN18240.1 phenylacetate--CoA ligase [Deltaproteobacteria bacterium HGW-Deltaproteobacteria-6]
Ga0105103_103252821	RPI32283.1	92.5	280	21	0	1	280	94	373	1.08e-189	537	2900548	Actinobacteria bacterium	RPI32283.1 phenylacetate--CoA ligase family protein, partial [Actinobacteria bacterium]
Ga0105103_103257421	OHD72795.1	95.7	280	12	0	1	280	93	372	1.9e-189	536	1802194	Spirochaetes bacterium RBG_13_68_11	OHD72795.1 phenylacetate--CoA ligase [Spirochaetes bacterium RBG_13_68_11]
Ga0105103_103326181	NMC06493.1	92.3	271	21	0	1	271	179	449	3.9e-180	513		N/A	NMC06493.1 phenylacetate--CoA ligase [Candidatus Lokiarchaeota archaeon]
Ga0105103_103329501	MBN2098970.1	97.6	208	5	0	1	208	1	208	1.6e-138	404		N/A	MBN2098970.1 phenylacetate--CoA ligase [Dehalococcoidia bacterium]
Ga0105103_103428141	HGH01724.1	85.8	261	37	0	1	261	77	337	1.14e-164	473		N/A	HGH01724.1 phenylacetate--CoA ligase family protein [Proteobacteria bacterium]
Ga0105103_103536951	MCE5275610.1	80.2	268	53	0	1	268	69	336	1.37e-159	460		N/A	MCE5275610.1 phenylacetate--CoA ligase [Deltaproteobacteria bacterium]
Ga0105103_103666121	MBS1235127.1	94.7	264	14	0	1	264	85	348	5.19e-181	514		N/A	MBS1235127.1 coenzyme synthetase [Nitrospirae bacterium]
Ga0105103_103689422	HFH49859.1	79.5	190	39	0	1	190	1	190	3.43e-105	319		N/A	HFH49859.1 phenylacetate--CoA ligase [Proteobacteria bacterium]
Ga0105103_103709691	NLE60730.1	85.1	261	39	0	3	263	6	266	3.56e-158	457		N/A	NLE60730.1 phenylacetate--CoA ligase [Planctomycetes bacterium]
Ga0105103_103873771	MBU1183073.1	95.3	257	12	0	1	257	64	320	3.62e-174	497		N/A	MBU1183073.1 phenylacetate--CoA ligase [Proteobacteria bacterium]
Ga0105103_103955721	RPI30906.1	99.2	254	2	0	1	254	45	298	3.06e-184	517	2900548	Actinobacteria bacterium	RPI30906.1 phenylacetate--CoA ligase family protein, partial [Actinobacteria bacterium]
Ga0105103_104154291	MBP8303932.1	86.3	248	34	0	1	248	27	274	6.59e-154	445		N/A	MBP8303932.1 phenylacetate--CoA ligase [Phycisphaerae bacterium]
Ga0105103_104276401	NLT93350.1	92.6	204	15	0	1	204	31	234	1.35e-134	387		N/A	NLT93350.1 phenylacetate--CoA ligase [Actinomycetia bacterium]
Ga0105103_104328471	NTV54030.1	99.2	243	2	0	1	243	17	259	1.92e-175	497		N/A	NTV54030.1 phenylacetate--CoA ligase [Syntrophaceae bacterium]
Ga0105103_104444921	MBP6964015.1	88.2	237	28	0	4	240	4	240	8.66e-148	429		N/A	MBP6964015.1 phenylacetate--CoA ligase [Armatimonadetes bacterium]
Ga0105103_104502681	RPH50064.1	95.3	235	11	0	1	235	198	432	3.41e-159	458	2049433	Desulfobacteraceae bacterium	RPH50064.1 phenylacetate--CoA ligase family protein [Desulfobacteraceae bacterium]
Ga0105103_104634411	MBU1208814.1	82.1	235	42	0	1	235	139	373	6.76e-146	424		N/A	MBU1208814.1 phenylacetate--CoA ligase [Proteobacteria bacterium]
Ga0105103_104664851	RPJ20354.1	99.1	234	2	0	1	234	185	418	7.64e-162	464	2049433	Desulfobacteraceae bacterium	RPJ20354.1 phenylacetate--CoA ligase family protein [Desulfobacteraceae bacterium]
Ga0105103_104963381	MBK9244803.1	92.1	228	18	0	1	228	145	372	4.46e-149	432		N/A	MBK9244803.1 phenylacetate--CoA ligase [Burkholderiales bacterium]
Ga0105103_105060631	NJC89011.1	88.9	226	25	0	1	226	256	481	5.63e-137	410		N/A	NJC89011.1 ATP-binding cassette domain-containing protein [Desulfuromonas sp.]
Ga0105103_105091191	OHD72794.1	94.7	225	12	0	1	225	97	321	6.22e-156	449	1802194	Spirochaetes bacterium RBG_13_68_11	OHD72794.1 phenylacetate--CoA ligase, partial [Spirochaetes bacterium RBG_13_68_11]
Ga0105103_105119821	NPV74671.1	83.8	185	30	0	1	185	207	391	1.12e-108	329		N/A	NPV74671.1 phenylacetate--CoA ligase [Pelotomaculum sp.]
Ga0105103_105316361	NLW85593.1	74.5	220	56	0	1	220	113	332	5.24e-122	363		N/A	NLW85593.1 phenylacetate--CoA ligase [Planctomycetes bacterium]
Ga0105103_105389141	MBI5593215.1	93.1	218	15	0	1	218	70	287	2.68e-154	445		N/A	MBI5593215.1 phenylacetate--CoA ligase [Deltaproteobacteria bacterium]
Ga0105103_105514981	MBW1825898.1	87.5	216	27	0	1	216	18	233	1.92e-135	392		N/A	MBW1825898.1 phenylacetate--CoA ligase [Deltaproteobacteria bacterium]
Ga0105103_105517861	RPJ42082.1	98.1	216	4	0	1	216	59	274	1.59e-147	427	2026735	Deltaproteobacteria bacterium	RPJ42082.1 phenylacetate--CoA ligase [Deltaproteobacteria bacterium]
Ga0105103_105554741	MBN2369809.1	90.3	216	21	0	1	216	189	404	3.28e-137	401		N/A	MBN2369809.1 phenylacetate--CoA ligase [Vicinamibacteria bacterium]
Ga0105103_105624991	MBP1662129.1	91.6	215	18	0	1	215	9	223	7.55e-139	406		N/A	MBP1662129.1 Phenylacetate--CoA ligase [Thermoplasmatales archaeon]
Ga0105103_105694611	MBP1724676.1	83.2	197	33	0	1	197	40	236	4.67e-115	342		N/A	MBP1724676.1 phenylacetate-CoA ligase [Deltaproteobacteria bacterium]
Ga0105103_105749791	MBN2098970.1	92	212	17	0	1	212	110	321	6.2e-137	400		N/A	MBN2098970.1 phenylacetate--CoA ligase [Dehalococcoidia bacterium]
Ga0105103_105877441	OFX24910.1	83.2	208	35	0	3	210	61	268	8.69e-123	365	1797238	Anaeromyxobacter sp. RBG_16_69_14	OFX24910.1 phenylacetate--CoA ligase [Anaeromyxobacter sp. RBG_16_69_14]
Ga0105103_105917321	MBN1473848.1	98.1	210	4	0	1	210	127	336	9.06e-143	415		N/A	MBN1473848.1 phenylacetate--CoA ligase [Syntrophaceae bacterium]
Ga0105103_106034941	HGP36133.1	83.6	207	34	0	1	207	182	388	9.24e-121	359		N/A	HGP36133.1 phenylacetate--CoA ligase [Candidatus Bathyarchaeota archaeon]
Ga0105103_106053451	HGT58793.1	88.4	207	24	0	1	207	34	240	1.9e-130	384		N/A	HGT58793.1 phenylacetate--CoA ligase [Desulfobacteraceae bacterium]
Ga0105103_106171221	MBU4293697.1	87.4	191	24	0	15	205	1	191	5.07e-115	345		N/A	MBU4293697.1 phenylacetate--CoA ligase [Actinomycetia bacterium]
Ga0105103_106194201	NLX29105.1	88.3	205	24	0	1	205	140	344	2.19e-127	376		N/A	NLX29105.1 phenylacetate--CoA ligase [Bacteroidales bacterium]
Ga0105103_106256561	PKL68184.1	92.6	204	15	0	1	204	165	368	1.99e-134	394	2013817	Methanomicrobiales archaeon HGW-Methanomicrobiales-1	PKL68184.1 phenylacetate--CoA ligase [Methanomicrobiales archaeon HGW-Methanomicrobiales-1]
Ga0105103_106269661	OHD74639.1	65.7	204	70	0	1	204	75	278	8.18e-88	275	1802196	Spirochaetes bacterium RBG_16_67_19	OHD74639.1 phenylacetate--CoA ligase [Spirochaetes bacterium RBG_16_67_19]
Ga0105103_106284771	NTV50830.1	82.8	186	32	0	18	203	12	197	3.71e-101	309		N/A	NTV50830.1 phenylacetate--CoA ligase [Geobacteraceae bacterium]
Ga0105103_106500971	WP_027716762.1	91.5	200	17	0	1	200	156	355	9.62e-133	389	1232410	Desulfuromonas sp. TF	WP_027716762.1 phenylacetate--CoA ligase [Desulfuromonas sp. TF]
Ga0105103_106521301	OGR23981.1	90.4	198	19	0	3	200	54	251	1.99e-128	378	1797909	Desulfobacca sp. RBG_16_60_12	OGR23981.1 phenylacetate--CoA ligase [Desulfobacca sp. RBG_16_60_12]
Ga0105103_106807861	RPJ18106.1	100	196	0	0	1	196	210	405	3.1e-132	388	2049433	Desulfobacteraceae bacterium	RPJ18106.1 phenylacetate--CoA ligase [Desulfobacteraceae bacterium]
Ga0105103_107209521	MBP2668913.1	85.8	190	27	0	1	190	78	267	2.46e-112	337		N/A	MBP2668913.1 phenylacetate-CoA ligase [Deltaproteobacteria bacterium]
Ga0105103_107244261	KYC45174.1	96.8	190	6	0	1	190	77	266	6.9e-128	376	1705564	Candidatus Methanofastidiosum methylthiophilus	KYC45174.1 long-chain-fatty-acid--CoA ligase [Candidatus Methanofastidiosum methylthiophilus]
Ga0105103_107250801	NTU69197.1	74.3	191	49	0	1	191	187	377	1.57e-98	302		N/A	NTU69197.1 phenylacetate--CoA ligase [Chlorobiaceae bacterium]
Ga0105103_107263171	MBI4890536.1	83.6	189	31	0	1	189	81	269	2.92e-118	347		N/A	MBI4890536.1 phenylacetate--CoA ligase [Acidobacteria bacterium]
Ga0105103_107368721	MBN2438725.1	94.5	164	9	0	1	164	1	164	8.71e-106	319		N/A	MBN2438725.1 phenylacetate--CoA ligase [Deltaproteobacteria bacterium]
Ga0105103_107395081	NLH22723.1	94.2	189	11	0	1	189	107	295	6.16e-123	364		N/A	NLH22723.1 phenylacetate--CoA ligase family protein [Methanothrix sp.]
Ga0105103_107483641	MBN2201721.1	96.8	187	6	0	1	187	189	375	6.72e-122	361		N/A	MBN2201721.1 phenylacetate--CoA ligase [bacterium]
Ga0105103_107561681	MBN2506315.1	85.4	185	27	0	1	185	95	279	4.86e-113	339		N/A	MBN2506315.1 phenylacetate--CoA ligase [Verrucomicrobia bacterium]
Ga0105103_107579651	MCE5310160.1	82.2	185	33	0	3	187	239	423	1.82e-101	310		N/A	MCE5310160.1 phenylacetate--CoA ligase [Acidobacteriales bacterium]
Ga0105103_107781511	MBN2814224.1	90.8	184	17	0	1	184	75	258	4.29e-114	341		N/A	MBN2814224.1 phenylacetate--CoA ligase [Bacteroidales bacterium]
Ga0105103_107909421	MBA4423197.1	92.9	183	13	0	1	183	84	266	4.48e-120	355		N/A	MBA4423197.1 phenylacetate--CoA ligase [Syntrophus sp. (in: Bacteria)]
Ga0105103_107911061	MCE5282551.1	90.1	182	18	0	1	182	203	384	3.93e-112	336		N/A	MCE5282551.1 phenylacetate--CoA ligase [Deltaproteobacteria bacterium]
Ga0105103_108152011	MBK9388971.1	93.4	181	12	0	1	181	80	260	1.89e-114	342		N/A	MBK9388971.1 phenylacetate--CoA ligase [Bacteroidetes bacterium]
Ga0105103_108158151	MBP1669484.1	96.7	180	6	0	1	180	61	240	3.77e-118	348		N/A	MBP1669484.1 phenylacetate--CoA ligase [Bacteroidetes bacterium]
Ga0105103_108284711	OHD72794.1	95.5	179	8	0	1	179	166	344	6.75e-121	358	1802194	Spirochaetes bacterium RBG_13_68_11	OHD72794.1 phenylacetate--CoA ligase, partial [Spirochaetes bacterium RBG_13_68_11]
Ga0105103_108318481	WP_230868821.1	78.8	179	38	0	1	179	57	235	1.49e-100	306	2682810	Iocasia fonsfrigidae	WP_230868821.1 phenylacetate--CoA ligase [Iocasia fonsfrigidae]
Ga0105103_108378121	MBN2098970.1	96.6	178	6	0	1	178	201	378	5.82e-118	351		N/A	MBN2098970.1 phenylacetate--CoA ligase [Dehalococcoidia bacterium]
Ga0105103_108947851	MBE0504146.1	98.8	172	2	0	1	172	195	366	8.55e-116	345		N/A	MBE0504146.1 phenylacetate--CoA ligase [Desulfuromonadales bacterium]
Ga0105103_109212211	MCB1998337.1	86.7	166	22	0	1	166	41	206	3.23e-103	305		N/A	MCB1998337.1 phenylacetate--CoA ligase [Rhodoferax sp.]
Ga0105103_109515391	HAO20296.1	86.3	168	23	0	1	168	171	338	9.52e-101	306		N/A	HAO20296.1 phenylacetate--CoA ligase [Desulfobacteraceae bacterium]
Ga0105103_109765461	MBU0768611.1	83.7	166	27	0	1	166	3	168	2.75e-99	296		N/A	MBU0768611.1 phenylacetate--CoA ligase [Proteobacteria bacterium]
Ga0105103_110694261	MBL8836957.1	84.8	158	24	0	2	159	135	292	4.81e-90	280		N/A	MBL8836957.1 phenylacetate--CoA ligase [Alphaproteobacteria bacterium]
Ga0105103_112138661	NPV04334.1	92	150	12	0	1	150	194	343	5.71e-92	283		N/A	NPV04334.1 phenylacetate--CoA ligase [Syntrophaceae bacterium]
Ga0105099_1000004317	NLG16639.1	50.8	421	207	0	3	423	3	423	8.94e-160	468		N/A	NLG16639.1 phenylacetate--CoA ligase [Fibrobacter sp.]
Ga0105099_1000049621	RPH51138.1	100	450	0	0	1	450	1	450	0	900	2049433	Desulfobacteraceae bacterium	RPH51138.1 phenylacetate--CoA ligase family protein [Desulfobacteraceae bacterium]
Ga0105099_1000054521	RLF50811.1	82.8	431	73	1	1	430	1	431	8.16e-263	729	1906666	Thermoplasmata archaeon	RLF50811.1 phenylacetate--CoA ligase [Thermoplasmata archaeon]
Ga0105099_1000057727	RQW87955.1	100	443	0	0	25	467	1	443	0	886	46610	Geobacter sp.	RQW87955.1 phenylacetate--CoA ligase family protein [Geobacter sp.]
Ga0105099_1000077515	HIG98979.1	92.8	433	31	0	1	433	1	433	8.44e-303	830		N/A	HIG98979.1 phenylacetate--CoA ligase [Thermoplasmata archaeon]
Ga0105099_1000117214	RPH50064.1	100	432	0	0	1	432	1	432	0	875	2049433	Desulfobacteraceae bacterium	RPH50064.1 phenylacetate--CoA ligase family protein [Desulfobacteraceae bacterium]
Ga0105099_100011819	MBE3121077.1	83.3	430	72	0	13	442	1	430	6.64e-258	717		N/A	MBE3121077.1 phenylacetate--CoA ligase [Thermoplasmata archaeon]
Ga0105099_100012955	UCE53943.1	76.6	428	100	0	1	428	3	430	9.17e-253	703	2044940	Desulfobacterales bacterium	UCE53943.1 MAG: phenylacetate--CoA ligase [Desulfobacterales bacterium]
Ga0105099_100014168	MBC2732775.1	85.7	433	62	0	1	433	1	433	8.77e-273	754		N/A	MBC2732775.1 phenylacetate--CoA ligase [Desulfobacteraceae bacterium]
Ga0105099_100025109	UCD82564.1	83.9	440	71	0	4	443	3	442	4.19e-287	791	2044940	Desulfobacterales bacterium	UCD82564.1 MAG: phenylacetate--CoA ligase family protein [Desulfobacterales bacterium]
Ga0105099_100028254	MBM4340464.1	86.3	437	60	0	5	441	4	440	9.75e-283	780		N/A	MBM4340464.1 phenylacetate--CoA ligase [Deltaproteobacteria bacterium]
Ga0105099_100030478	HFH50537.1	75.4	423	104	0	1	423	1	423	1.22e-235	659		N/A	HFH50537.1 phenylacetate--CoA ligase family protein [Proteobacteria bacterium]
Ga0105099_100031863	RQW84435.1	100	433	0	0	1	433	1	433	0	863	46610	Geobacter sp.	RQW84435.1 phenylacetate--CoA ligase [Geobacter sp.]
Ga0105099_100032804	RPI77781.1	99.8	443	1	0	2	444	1	443	0	901	2049433	Desulfobacteraceae bacterium	RPI77781.1 phenylacetate--CoA ligase family protein [Desulfobacteraceae bacterium]
Ga0105099_100036197	TFG44494.1	88.6	448	51	0	1	448	1	448	2.54e-291	802	2282155	Syntrophobacterales bacterium	TFG44494.1 phenylacetate--CoA ligase [Syntrophobacterales bacterium]
Ga0105099_100036452	MBN1416855.1	83.7	430	70	0	1	430	1	430	1.63e-271	751		N/A	MBN1416855.1 AMP-binding protein [Bacteroidales bacterium]
Ga0105099_100049092	HFM57285.1	84.6	370	57	0	2	371	32	401	1e-231	646		N/A	HFM57285.1 phenylacetate--CoA ligase family protein [Deltaproteobacteria bacterium]
Ga0105099_100050895	NWG04976.1	93	430	30	0	1	430	1	430	1.01e-297	817		N/A	NWG04976.1 phenylacetate--CoA ligase [Syntrophaceae bacterium]
Ga0105099_100050912	HIG98979.1	91.9	433	35	0	1	433	1	433	3.84e-299	821		N/A	HIG98979.1 phenylacetate--CoA ligase [Thermoplasmata archaeon]
Ga0105099_100054704	MBP1661979.1	91.4	430	37	0	1	430	1	430	4.22e-290	798		N/A	MBP1661979.1 phenylacetate--CoA ligase [Thermoplasmatales archaeon]
Ga0105099_100058216	MBW2640789.1	79.5	308	63	0	1	308	1	308	2.98e-180	515		N/A	MBW2640789.1 phenylacetate--CoA ligase [Deltaproteobacteria bacterium]
Ga0105099_100064054	UCH72261.1	80.8	433	83	0	1	433	1	433	2.97e-264	733	2268204	Thermoplasmatales archaeon	UCH72261.1 MAG: phenylacetate--CoA ligase [Thermoplasmatales archaeon]
Ga0105099_100066676	RPH47942.1	100	433	0	0	21	453	1	433	3.32e-312	855	2049433	Desulfobacteraceae bacterium	RPH47942.1 phenylacetate--CoA ligase [Desulfobacteraceae bacterium]
Ga0105099_100082194	HFM54754.1	95.1	449	22	0	11	459	1	449	0	876		N/A	HFM54754.1 phenylacetate--CoA ligase family protein [Deltaproteobacteria bacterium]
Ga0105099_100085844	MBP1661979.1	90	430	43	0	1	430	1	430	1.83e-284	783		N/A	MBP1661979.1 phenylacetate--CoA ligase [Thermoplasmatales archaeon]
Ga0105099_100087042	OPY02352.1	90.6	435	41	0	1	435	1	435	6.1e-297	815	1811701	Syntrophorhabdus sp. PtaB.Bin184	OPY02352.1 Phenylacetate-coenzyme A ligase [Syntrophorhabdus sp. PtaB.Bin184]
Ga0105099_100088591	HFT97110.1	84.6	421	65	0	13	433	1	421	3.63e-263	729		N/A	HFT97110.1 phenylacetate--CoA ligase [Candidatus Bathyarchaeota archaeon]
Ga0105099_100093813	TFG44494.1	94.6	448	24	0	4	451	1	448	0	846	2282155	Syntrophobacterales bacterium	TFG44494.1 phenylacetate--CoA ligase [Syntrophobacterales bacterium]
Ga0105099_100093953	MCC7218907.1	79.3	411	85	0	1	411	1	411	6.88e-234	654		N/A	MCC7218907.1 AMP-binding protein [Burkholderiales bacterium]
Ga0105099_100106315	NWG03655.1	90.2	410	40	0	1	410	16	425	1.83e-273	754		N/A	NWG03655.1 AMP-binding protein [Syntrophaceae bacterium]
Ga0105099_100123403	MBM4278642.1	77	439	101	0	1	439	1	439	4.1e-259	720		N/A	MBM4278642.1 phenylacetate--CoA ligase [Deltaproteobacteria bacterium]
Ga0105099_100124031	TFG44494.1	86.5	251	34	0	1	251	1	251	1.4e-152	442	2282155	Syntrophobacterales bacterium	TFG44494.1 phenylacetate--CoA ligase [Syntrophobacterales bacterium]
Ga0105099_100125105	TFG44494.1	91.4	232	20	0	1	232	217	448	3.49e-145	423	2282155	Syntrophobacterales bacterium	TFG44494.1 phenylacetate--CoA ligase [Syntrophobacterales bacterium]
Ga0105099_100128711	HGP68081.1	96.4	308	11	0	1	308	136	443	1.8e-216	607		N/A	HGP68081.1 phenylacetate--CoA ligase family protein [Desulfobacterales bacterium]
Ga0105099_100142153	TAK80604.1	81.8	435	79	0	19	453	140	574	1.09e-259	728	1891241	Betaproteobacteria bacterium	TAK80604.1 phenylacetate--CoA ligase family protein [Betaproteobacteria bacterium]
Ga0105099_100153423	MBU1397970.1	95.6	433	19	0	1	433	1	433	1.4e-301	827		N/A	MBU1397970.1 phenylacetate--CoA ligase [Proteobacteria bacterium]
Ga0105099_100160473	OHD72795.1	89.4	432	46	0	1	432	1	432	1.68e-281	776	1802194	Spirochaetes bacterium RBG_13_68_11	OHD72795.1 phenylacetate--CoA ligase [Spirochaetes bacterium RBG_13_68_11]
Ga0105099_100160475	OHD72794.1	90	419	42	0	1	419	1	419	4.73e-281	775	1802194	Spirochaetes bacterium RBG_13_68_11	OHD72794.1 phenylacetate--CoA ligase, partial [Spirochaetes bacterium RBG_13_68_11]
Ga0105099_100165292	CAG0959535.1	81.4	435	81	0	1	435	1	435	6.67e-262	727	1891238	Burkholderiales bacterium	CAG0959535.1 phenylacetate-CoA ligase [Burkholderiales bacterium]
Ga0105099_100179013	KAB2928215.1	89.3	430	46	0	1	430	1	430	1.86e-289	796	1917218	Dechloromonas sp.	KAB2928215.1 phenylacetate--CoA ligase [Dechloromonas sp.]
Ga0105099_100239042	MBM4144811.1	89.4	432	46	0	1	432	1	432	5.04e-283	780		N/A	MBM4144811.1 phenylacetate--CoA ligase [Nitrospira sp.]
Ga0105099_100258811	MBN2599416.1	88	242	29	0	1	242	1	242	1.09e-152	442		N/A	MBN2599416.1 phenylacetate--CoA ligase [Candidatus Thermoplasmatota archaeon]
Ga0105099_100274854	NTV32853.1	82.6	311	53	1	1	310	132	442	1.31e-186	531		N/A	NTV32853.1 phenylacetate--CoA ligase [Deltaproteobacteria bacterium]
Ga0105099_100277782	MBI5579809.1	90.7	429	40	0	1	429	1	429	2.78e-295	811		N/A	MBI5579809.1 phenylacetate--CoA ligase [Deltaproteobacteria bacterium]
Ga0105099_100282584	MBN2665018.1	92.6	310	23	0	1	310	124	433	3.21e-208	585		N/A	MBN2665018.1 phenylacetate--CoA ligase [Bacteroidales bacterium]
Ga0105099_100304811	RLB06627.1	74.1	317	82	0	2	318	113	429	3.48e-169	487	2026735	Deltaproteobacteria bacterium	RLB06627.1 phenylacetate--CoA ligase family protein [Deltaproteobacteria bacterium]
Ga0105099_100309121	UCC59158.1	79.5	371	75	1	1	371	65	434	1.29e-217	612	2026714	Candidatus Bathyarchaeota archaeon	UCC59158.1 MAG: phenylacetate--CoA ligase [Candidatus Bathyarchaeota archaeon]
Ga0105099_100318472	MCD4716211.1	65.9	422	144	0	30	451	1	422	4.43e-205	583		N/A	MCD4716211.1 AMP-binding protein [Desulfobacterales bacterium]
Ga0105099_100329601	RPJ18106.1	95.2	333	16	0	1	333	10	342	4.81e-232	647	2049433	Desulfobacteraceae bacterium	RPJ18106.1 phenylacetate--CoA ligase [Desulfobacteraceae bacterium]
Ga0105099_100361082	HFJ47501.1	89.5	438	46	0	20	457	1	438	8.7e-292	803		N/A	HFJ47501.1 phenylacetate--CoA ligase family protein [Syntrophobacter sp.]
Ga0105099_100366943	MBI2490770.1	43.7	442	247	1	7	446	4	445	1.16e-128	390		N/A	MBI2490770.1 AMP-binding protein [Candidatus Rokubacteria bacterium]
Ga0105099_100400573	MRR05931.1	96.9	353	11	0	1	353	1	353	7.7e-248	687		N/A	MRR05931.1 phenylacetate--CoA ligase family protein [Deltaproteobacteria bacterium]
Ga0105099_100412992	TFG36459.1	94.9	432	22	0	1	432	1	432	1.8e-292	804	2358460	Nitrospirales bacterium	TFG36459.1 phenylacetate--CoA ligase family protein [Nitrospirales bacterium]
Ga0105099_100414191	RPH58388.1	100	382	0	0	1	382	11	392	2.08e-277	762	2026724	Chloroflexi bacterium	RPH58388.1 phenylacetate--CoA ligase family protein, partial [Chloroflexi bacterium]
Ga0105099_100436962	RPJ16476.1	90.3	431	42	0	1	431	1	431	1.92e-287	791	2049433	Desulfobacteraceae bacterium	RPJ16476.1 phenylacetate--CoA ligase family protein [Desulfobacteraceae bacterium]
Ga0105099_100487072	MBU4231528.1	93	228	16	0	1	228	1	228	5.52e-149	432		N/A	MBU4231528.1 phenylacetate--CoA ligase [Proteobacteria bacterium]
Ga0105099_100487423	MBN2098970.1	96.4	303	11	0	1	303	1	303	1.51e-209	588		N/A	MBN2098970.1 phenylacetate--CoA ligase [Dehalococcoidia bacterium]
Ga0105099_100506123	RPI71999.1	100	241	0	0	1	241	1	241	2.03e-170	479	2049433	Desulfobacteraceae bacterium	RPI71999.1 phenylacetate--CoA ligase family protein, partial [Desulfobacteraceae bacterium]
Ga0105099_100523122	OHD74639.1	62.5	432	160	1	1	432	1	430	1.71e-185	533	1802196	Spirochaetes bacterium RBG_16_67_19	OHD74639.1 phenylacetate--CoA ligase [Spirochaetes bacterium RBG_16_67_19]
Ga0105099_100530172	MBP1699141.1	94.8	421	22	0	1	421	1	421	1.8e-291	800		N/A	MBP1699141.1 phenylacetate-coenzyme ligase [Deltaproteobacteria bacterium]
Ga0105099_100531961	OGP89688.1	81.2	261	49	0	1	261	1	261	6.45e-157	453	1797839	Deltaproteobacteria bacterium RBG_16_48_10	OGP89688.1 phenylacetate--CoA ligase [Deltaproteobacteria bacterium RBG_16_48_10]
Ga0105099_100537933	HBC77451.1	90.8	433	40	0	1	433	1	433	1.46e-287	791		N/A	HBC77451.1 phenylacetate--CoA ligase [Bacteroidales bacterium]
Ga0105099_100556931	TFG43867.1	97.1	245	7	0	1	245	190	434	3.04e-163	469	2282155	Syntrophobacterales bacterium	TFG43867.1 phenylacetate--CoA ligase [Syntrophobacterales bacterium]
Ga0105099_100560273	MBP1665393.1	88.7	353	40	0	1	353	1	353	2.32e-229	640		N/A	MBP1665393.1 phenylacetate--CoA ligase [Bacteroidetes bacterium]
Ga0105099_100592192	MBS1238853.1	62.7	450	168	0	1	450	1	450	7.17e-194	556		N/A	MBS1238853.1 Coenzyme synthetase-like protein [Deltaproteobacteria bacterium]
Ga0105099_100611921	WP_011459400.1	64.9	382	134	0	1	382	60	441	1.15e-176	509	49338;138119	Desulfitobacterium hafniense;Desulfitobacterium hafniense Y51	WP_011459400.1 AMP-binding protein [Desulfitobacterium hafniense]
Ga0105099_100658902	MBI5056067.1	69.6	431	128	2	1	430	1	429	1.61e-212	602		N/A	MBI5056067.1 AMP-binding protein [Nitrospirae bacterium]
Ga0105099_100663392	UCH89879.1	64.1	440	157	1	8	446	1	440	2.74e-209	594	1906666	Thermoplasmata archaeon	UCH89879.1 MAG: hypothetical protein JSV49_04345 [Thermoplasmata archaeon]
Ga0105099_100676371	MBW2444144.1	85.2	384	57	0	4	387	3	386	8.99e-255	707		N/A	MBW2444144.1 phenylacetate--CoA ligase family protein [Deltaproteobacteria bacterium]
Ga0105099_100712163	OGQ07665.1	99.3	301	2	0	1	301	149	449	6.85e-216	605	1797850	Deltaproteobacteria bacterium RBG_19FT_COMBO_46_12	OGQ07665.1 phenylacetate--CoA ligase [Deltaproteobacteria bacterium RBG_19FT_COMBO_46_12]
Ga0105099_100715971	MBP1741435.1	93.1	408	28	0	1	408	1	408	6.31e-283	779		N/A	MBP1741435.1 paaK [Deltaproteobacteria bacterium]
Ga0105099_100758092	MBI5579809.1	82.5	337	59	0	1	337	93	429	5.11e-207	583		N/A	MBI5579809.1 phenylacetate--CoA ligase [Deltaproteobacteria bacterium]
Ga0105099_100770651	NWF93292.1	86.5	392	53	0	1	392	1	392	1.18e-263	730		N/A	NWF93292.1 phenylacetate--CoA ligase family protein [Syntrophaceae bacterium]
Ga0105099_100807313	TFG90835.1	91.5	411	35	0	1	411	23	433	7.2e-280	771	2053509	Candidatus Atribacteria bacterium	TFG90835.1 phenylacetate--CoA ligase family protein [Candidatus Atribacteria bacterium]
Ga0105099_100807802	OGP96817.1	89.9	347	35	0	1	347	1	347	1.18e-226	634	1797838	Deltaproteobacteria bacterium RBG_16_47_11	OGP96817.1 hypothetical protein A2157_03315 [Deltaproteobacteria bacterium RBG_16_47_11]
Ga0105099_100811573	HGO59372.1	87.4	277	35	0	1	277	1	277	2.43e-176	503		N/A	HGO59372.1 phenylacetate--CoA ligase [Betaproteobacteria bacterium]
Ga0105099_100815812	MBN1473848.1	96.3	433	16	0	1	433	1	433	1.1e-298	820		N/A	MBN1473848.1 phenylacetate--CoA ligase [Syntrophaceae bacterium]
Ga0105099_100819962	OGP67185.1	81.9	415	75	0	1	415	1	415	6.95e-248	690	1797831	Deltaproteobacteria bacterium RBG_13_53_10	OGP67185.1 hypothetical protein A2170_14960 [Deltaproteobacteria bacterium RBG_13_53_10]
Ga0105099_100830332	HFT97110.1	83.6	426	70	0	14	439	1	426	1.18e-263	731		N/A	HFT97110.1 phenylacetate--CoA ligase [Candidatus Bathyarchaeota archaeon]
Ga0105099_100836481	OGN99132.1	91.4	374	32	0	1	374	1	374	3.88e-263	728	1797624	Chloroflexi bacterium RBG_13_51_18	OGN99132.1 phenylacetate--CoA ligase [Chloroflexi bacterium RBG_13_51_18]
Ga0105099_100837251	MBN1438516.1	74.6	417	106	0	1	417	26	442	1.46e-225	634		N/A	MBN1438516.1 phenylacetate--CoA ligase [Anaerolineales bacterium]
Ga0105099_100838501	MBS1115796.1	77.3	387	88	0	1	387	48	434	1.71e-218	615		N/A	MBS1115796.1 paaK [candidate division NC10 bacterium]
Ga0105099_100843031	NWF98165.1	90.2	315	31	0	7	321	1	315	2.41e-210	591		N/A	NWF98165.1 phenylacetate--CoA ligase [Nitrospirae bacterium]
Ga0105099_100851242	MBN2321354.1	61	454	167	1	3	446	6	459	5.01e-193	554		N/A	MBN2321354.1 phenylacetate--CoA ligase family protein [Acidobacteria bacterium]
Ga0105099_100860531	HFM55226.1	90.3	372	36	0	1	372	60	431	5.1e-244	679		N/A	HFM55226.1 phenylacetate--CoA ligase family protein [Deltaproteobacteria bacterium]
Ga0105099_100860772	OPY06233.1	93.1	432	30	0	23	454	1	432	2.4e-305	837	1811716	Syntrophaceae bacterium PtaB.Bin038	OPY06233.1 Phenylacetate-coenzyme A ligase [Syntrophaceae bacterium PtaB.Bin038]
Ga0105099_100929521	UCD82564.1	82.9	433	74	0	1	433	10	442	1.71e-278	769	2044940	Desulfobacterales bacterium	UCD82564.1 MAG: phenylacetate--CoA ligase family protein [Desulfobacterales bacterium]
Ga0105099_100936852	MBP6920444.1	72	243	68	0	1	243	194	436	9.01e-124	369		N/A	MBP6920444.1 phenylacetate--CoA ligase [Candidatus Omnitrophica bacterium]
Ga0105099_100961813	OGP89688.1	80.6	217	42	0	1	217	217	433	1.56e-121	362	1797839	Deltaproteobacteria bacterium RBG_16_48_10	OGP89688.1 phenylacetate--CoA ligase [Deltaproteobacteria bacterium RBG_16_48_10]
Ga0105099_100968871	MBP8695454.1	82.7	388	67	0	1	388	33	420	3.08e-235	657		N/A	MBP8695454.1 AMP-binding protein [Syntrophobacterales bacterium]
Ga0105099_100971612	HFJ49082.1	95	219	11	0	1	219	1	219	1.47e-144	418		N/A	HFJ49082.1 phenylacetate--CoA ligase [Syntrophobacter sp.]
Ga0105099_101006622	MBW2469046.1	76.7	408	95	0	1	408	1	408	2.56e-239	668		N/A	MBW2469046.1 phenylacetate--CoA ligase [Deltaproteobacteria bacterium]
Ga0105099_101025911	HGH42088.1	68.3	249	79	0	1	249	183	431	5.55e-114	344		N/A	HGH42088.1 phenylacetate--CoA ligase [Proteobacteria bacterium]
Ga0105099_101025912	HFH49868.1	74.6	256	65	0	10	265	1	256	5.31e-138	405		N/A	HFH49868.1 phenylacetate--CoA ligase family protein [Proteobacteria bacterium]
Ga0105099_101036833	MBW1739829.1	84.8	296	45	0	1	296	137	432	1.62e-179	512	2026735	Deltaproteobacteria bacterium	MBW1739829.1 phenylacetate--CoA ligase [Deltaproteobacteria bacterium]
Ga0105099_101053472	RPJ41200.1	95	343	17	0	1	343	1	343	6.53e-237	659	2026735	Deltaproteobacteria bacterium	RPJ41200.1 phenylacetate--CoA ligase [Deltaproteobacteria bacterium]
Ga0105099_101080791	MBM4445171.1	95.2	315	15	0	3	317	1	315	2.49e-218	611		N/A	MBM4445171.1 phenylacetate--CoA ligase [Chloroflexi bacterium]
Ga0105099_101111101	MBP1669484.1	95.6	252	11	0	1	252	11	262	7.99e-172	487		N/A	MBP1669484.1 phenylacetate--CoA ligase [Bacteroidetes bacterium]
Ga0105099_101139031	NTW35280.1	99	384	4	0	1	384	54	437	2.12e-275	759		N/A	NTW35280.1 phenylacetate--CoA ligase [Syntrophobacteraceae bacterium]
Ga0105099_101155563	MBA4416769.1	83.5	345	57	0	7	351	1	345	2.16e-221	620		N/A	MBA4416769.1 phenylacetate--CoA ligase [Syntrophus sp. (in: Bacteria)]
Ga0105099_101185412	HGP69340.1	93.3	341	23	0	1	341	4	344	1.79e-243	677		N/A	HGP69340.1 phenylacetate--CoA ligase family protein [Desulfobacterales bacterium]
Ga0105099_101199501	MBN1843743.1	80.5	349	68	0	1	349	11	359	1.55e-198	563		N/A	MBN1843743.1 phenylacetate--CoA ligase [Deltaproteobacteria bacterium]
Ga0105099_101200482	KAA0006199.1	81.1	434	81	1	1	434	1	433	6.31e-257	714	1906666	Thermoplasmata archaeon	KAA0006199.1 phenylacetate--CoA ligase [Thermoplasmata archaeon]
Ga0105099_101214161	OYT44540.1	80	335	67	0	1	335	1	335	3.11e-202	571	1906666;2012524	Thermoplasmata archaeon;Thermoplasmatales archaeon ex4484_6	OYT44540.1 phenylacetate--CoA ligase [Thermoplasmatales archaeon ex4484_6]
Ga0105099_101215422	OGO02090.1	83.9	386	62	0	1	386	1	386	2.63e-240	670	1797629	Chloroflexi bacterium RBG_13_53_26	OGO02090.1 hypothetical protein A2Y72_05790 [Chloroflexi bacterium RBG_13_53_26]
Ga0105099_101228592	TFG89954.1	98.3	286	5	0	1	286	145	430	7.38e-200	563	2053509	Candidatus Atribacteria bacterium	TFG89954.1 phenylacetate--CoA ligase family protein [Candidatus Atribacteria bacterium]
Ga0105099_101249381	NTV32853.1	99	413	4	0	2	414	1	413	2.85e-305	836		N/A	NTV32853.1 phenylacetate--CoA ligase [Deltaproteobacteria bacterium]
Ga0105099_101257461	OLE18155.1	79.8	317	64	0	1	317	102	418	9.13e-183	521	1805040	Betaproteobacteria bacterium 13_1_20CM_3_63_8	OLE18155.1 phenylacetate--CoA ligase [Betaproteobacteria bacterium 13_1_20CM_3_63_8]
Ga0105099_101322161	TFG43867.1	99.2	254	2	0	1	254	2	255	1e-175	501	2282155	Syntrophobacterales bacterium	TFG43867.1 phenylacetate--CoA ligase [Syntrophobacterales bacterium]
Ga0105099_101347552	NBU88420.1	78.9	402	82	2	1	399	69	470	1.84e-234	657		N/A	NBU88420.1 phenylacetate--CoA ligase family protein [Betaproteobacteria bacterium]
Ga0105099_101350411	MBP1665393.1	95.2	417	20	0	1	417	1	417	4.83e-289	795		N/A	MBP1665393.1 phenylacetate--CoA ligase [Bacteroidetes bacterium]
Ga0105099_101389371	MBE0604791.1	87.1	202	26	0	1	202	1	202	9.16e-121	359		N/A	MBE0604791.1 phenylacetate--CoA ligase [Deltaproteobacteria bacterium]
Ga0105099_101426092	MBA2548405.1	88	342	41	0	1	342	91	432	1.58e-214	603		N/A	MBA2548405.1 phenylacetate--CoA ligase [Burkholderiaceae bacterium]
Ga0105099_101426951	MBN2224533.1	85.4	349	51	0	1	349	1	349	9.22e-224	627		N/A	MBN2224533.1 AMP-binding protein [Deltaproteobacteria bacterium]
Ga0105099_101429282	OGP99122.1	98.7	377	5	0	7	383	1	377	1.33e-270	746	1797850	Deltaproteobacteria bacterium RBG_19FT_COMBO_46_12	OGP99122.1 hypothetical protein A2026_18600 [Deltaproteobacteria bacterium RBG_19FT_COMBO_46_12]
Ga0105099_101496301	OGR23981.1	95.8	263	11	0	1	263	167	429	1.03e-181	516	1797909	Desulfobacca sp. RBG_16_60_12	OGR23981.1 phenylacetate--CoA ligase [Desulfobacca sp. RBG_16_60_12]
Ga0105099_101510701	NTV32853.1	97.7	435	10	0	1	435	1	435	0	873		N/A	NTV32853.1 phenylacetate--CoA ligase [Deltaproteobacteria bacterium]
Ga0105099_101592883	PKL65565.1	87.4	238	30	0	1	238	1	238	5.56e-146	424	2013819	Methanomicrobiales archaeon HGW-Methanomicrobiales-3	PKL65565.1 phenylacetate--CoA ligase [Methanomicrobiales archaeon HGW-Methanomicrobiales-3]
Ga0105099_101680501	MBI5593215.1	96.3	376	14	0	2	377	60	435	9.56e-272	749		N/A	MBI5593215.1 phenylacetate--CoA ligase [Deltaproteobacteria bacterium]
Ga0105099_101692402	TAK83672.1	82	356	63	1	7	361	2	357	6.87e-209	588	1891241	Betaproteobacteria bacterium	TAK83672.1 phenylacetate--CoA ligase family protein [Betaproteobacteria bacterium]
Ga0105099_101692732	NJN93708.1	70.8	359	104	1	5	362	2	360	1.2e-177	511		N/A	NJN93708.1 phenylacetate--CoA ligase family protein [Anaerolineales bacterium]
Ga0105099_101726892	MBS3920598.1	90.5	346	33	0	11	356	11	356	1.62e-244	680		N/A	MBS3920598.1 phenylacetate--CoA ligase family protein [Deltaproteobacteria bacterium]
Ga0105099_101728212	OGQ07665.1	97.7	306	7	0	1	306	1	306	3.25e-222	621	1797850	Deltaproteobacteria bacterium RBG_19FT_COMBO_46_12	OGQ07665.1 phenylacetate--CoA ligase [Deltaproteobacteria bacterium RBG_19FT_COMBO_46_12]
Ga0105099_101738802	MBW1667691.1	85.9	368	52	0	1	368	1	368	2.17e-233	652	2026735	Deltaproteobacteria bacterium	MBW1667691.1 phenylacetate--CoA ligase family protein [Deltaproteobacteria bacterium]
Ga0105099_101742511	MBP7529496.1	87.3	330	42	0	1	330	1	330	8.72e-223	624		N/A	MBP7529496.1 hypothetical protein [Syntrophorhabdaceae bacterium]
Ga0105099_101767161	PKL68184.1	88.6	385	44	0	1	385	1	385	3.74e-251	697	2013817	Methanomicrobiales archaeon HGW-Methanomicrobiales-1	PKL68184.1 phenylacetate--CoA ligase [Methanomicrobiales archaeon HGW-Methanomicrobiales-1]
Ga0105099_101803551	MBZ4660356.1	85.3	190	28	0	5	194	1	190	1.38e-112	329		N/A	MBZ4660356.1 phenylacetate--CoA ligase [Desulfacinum sp.]
Ga0105099_101902932	MBN1636604.1	68.5	216	67	1	1	216	215	429	1.98e-103	315		N/A	MBN1636604.1 phenylacetate--CoA ligase [Deltaproteobacteria bacterium]
Ga0105099_101909171	HDN81349.1	62.9	291	108	0	2	292	1	291	4.66e-136	397		N/A	HDN81349.1 phenylacetate--CoA ligase family protein [Methanomicrobia archaeon]
Ga0105099_101916141	NWG03380.1	90.4	386	37	0	3	388	16	401	7.46e-263	727		N/A	NWG03380.1 AMP-binding protein [Syntrophaceae bacterium]
Ga0105099_101935822	TEU03172.1	79.7	202	41	0	1	202	2	203	1.74e-113	332	2026734	Dehalococcoidia bacterium	TEU03172.1 phenylacetate--CoA ligase, partial [Dehalococcoidia bacterium]
Ga0105099_101986832	NTV59524.1	87.6	218	27	0	1	218	1	218	8.59e-138	396		N/A	NTV59524.1 phenylacetate--CoA ligase [Deltaproteobacteria bacterium]
Ga0105099_102018141	PKL65564.1	97.2	359	10	0	1	359	75	433	3.35e-253	701	2013819	Methanomicrobiales archaeon HGW-Methanomicrobiales-3	PKL65564.1 phenylacetate--CoA ligase [Methanomicrobiales archaeon HGW-Methanomicrobiales-3]
Ga0105099_102065761	HGP69340.1	91.2	341	30	0	1	341	4	344	4.01e-240	669		N/A	HGP69340.1 phenylacetate--CoA ligase family protein [Desulfobacterales bacterium]
Ga0105099_102070561	NPV04334.1	95.8	357	15	0	1	357	1	357	2.06e-249	692		N/A	NPV04334.1 phenylacetate--CoA ligase [Syntrophaceae bacterium]
Ga0105099_102186511	OGQ13830.1	98.4	365	6	0	1	365	9	373	8.29e-266	733	1797850	Deltaproteobacteria bacterium RBG_19FT_COMBO_46_12	OGQ13830.1 phenylacetate--CoA ligase [Deltaproteobacteria bacterium RBG_19FT_COMBO_46_12]
Ga0105099_102310131	HGZ73115.1	83.3	293	49	0	3	295	6	298	8.23e-183	521		N/A	HGZ73115.1 phenylacetate--CoA ligase family protein [Deltaproteobacteria bacterium]
Ga0105099_102316201	MBU4355536.1	90.9	274	25	0	1	274	1	274	7.72e-170	486		N/A	MBU4355536.1 AMP-binding protein [Proteobacteria bacterium]
Ga0105099_102422831	MBO4654102.1	73.8	347	91	0	1	347	18	364	1.47e-187	535		N/A	MBO4654102.1 AMP-binding protein [Bacteroidales bacterium]
Ga0105099_102440391	MCF8216366.1	96	223	9	0	1	223	211	433	1.96e-143	417		N/A	MCF8216366.1 phenylacetate--CoA ligase [Chlorobium sp.]
Ga0105099_102530661	HGP69340.1	89.4	340	36	0	1	340	18	357	1.58e-232	649		N/A	HGP69340.1 phenylacetate--CoA ligase family protein [Desulfobacterales bacterium]
Ga0105099_102539282	HGV33156.1	82.4	244	43	0	1	244	188	431	1.89e-140	411		N/A	HGV33156.1 phenylacetate--CoA ligase [Candidatus Omnitrophica bacterium]
Ga0105099_102557121	MBU4355545.1	94.4	338	19	0	1	338	13	350	1.12e-231	643		N/A	MBU4355545.1 phenylacetate--CoA ligase [Proteobacteria bacterium]
Ga0105099_102729431	OGP89398.1	96.9	325	10	0	1	325	95	419	8.94e-225	627	1797839	Deltaproteobacteria bacterium RBG_16_48_10	OGP89398.1 hypothetical protein A2156_04135 [Deltaproteobacteria bacterium RBG_16_48_10]
Ga0105099_103158191	PKN66749.1	90.5	305	29	0	1	305	102	406	3.33e-195	552	2013739	Deltaproteobacteria bacterium HGW-Deltaproteobacteria-12	PKN66749.1 phenylacetate--CoA ligase [Deltaproteobacteria bacterium HGW-Deltaproteobacteria-12]
Ga0105099_103213791	MBI5589905.1	84.7	275	41	1	1	274	138	412	3.57e-158	457		N/A	MBI5589905.1 phenylacetate--CoA ligase [Deltaproteobacteria bacterium]
Ga0105099_103220262	MBE3121077.1	85.9	234	33	0	1	234	1	234	3.35e-139	407		N/A	MBE3121077.1 phenylacetate--CoA ligase [Thermoplasmata archaeon]
Ga0105099_103248861	RPJ22183.1	98	250	5	0	9	258	1	250	2.82e-176	498	2049433	Desulfobacteraceae bacterium	RPJ22183.1 phenylacetate--CoA ligase family protein, partial [Desulfobacteraceae bacterium]
Ga0105099_103342991	MBP6990309.1	75.4	256	63	0	1	256	178	433	8.28e-140	410		N/A	MBP6990309.1 phenylacetate--CoA ligase [Spirochaetes bacterium]
Ga0105099_103357881	MBN1507984.1	94.3	209	12	0	1	209	225	433	4.36e-136	398		N/A	MBN1507984.1 phenylacetate--CoA ligase [Sedimentisphaerales bacterium]
Ga0105099_103377951	NCA90111.1	76	221	53	0	1	221	220	440	6.77e-117	350		N/A	NCA90111.1 phenylacetate--CoA ligase family protein [Gammaproteobacteria bacterium]
Ga0105099_103389001	RPI07895.1	89	218	24	0	1	218	105	322	6.71e-129	377	2026807	Zetaproteobacteria bacterium	RPI07895.1 phenylacetate--CoA ligase family protein, partial [Zetaproteobacteria bacterium]
Ga0105099_103513301	MBN2105861.1	86.2	290	40	0	1	290	84	373	7.13e-188	533		N/A	MBN2105861.1 phenylacetate--CoA ligase [Deltaproteobacteria bacterium]
Ga0105099_103567331	OPY78737.1	62.5	285	106	1	3	287	62	345	6.49e-126	377	1811704	Syntrophorhabdus sp. PtaU1.Bin058	OPY78737.1 Phenylacetate-coenzyme A ligase [Syntrophorhabdus sp. PtaU1.Bin058]
Ga0105099_103582521	HFJ49141.1	91.3	286	25	0	2	287	48	333	7.95e-193	545		N/A	HFJ49141.1 phenylacetate--CoA ligase family protein [Syntrophobacter sp.]
Ga0105099_103585981	MBM4144821.1	89.3	270	29	0	1	270	1	270	1.69e-173	496		N/A	MBM4144821.1 phenylacetate--CoA ligase [Nitrospira sp.]
Ga0105099_103616901	MBP1665393.1	87.1	209	27	0	1	209	11	219	7.36e-126	372		N/A	MBP1665393.1 phenylacetate--CoA ligase [Bacteroidetes bacterium]
Ga0105099_103650501	OGP89688.1	84.4	243	38	0	1	243	136	378	3.34e-147	428	1797839	Deltaproteobacteria bacterium RBG_16_48_10	OGP89688.1 phenylacetate--CoA ligase [Deltaproteobacteria bacterium RBG_16_48_10]
Ga0105099_103709151	PKL68184.1	91.2	283	25	0	1	283	103	385	1.11e-188	535	2013817	Methanomicrobiales archaeon HGW-Methanomicrobiales-1	PKL68184.1 phenylacetate--CoA ligase [Methanomicrobiales archaeon HGW-Methanomicrobiales-1]
Ga0105099_103712481	HBZ56994.1	79.2	283	59	0	1	283	72	354	2.62e-157	455		N/A	HBZ56994.1 phenylacetate--CoA ligase [Syntrophobacteraceae bacterium]
Ga0105099_103776131	CAG0929638.1	79.3	280	58	0	1	280	106	385	1.53e-161	466	1898103	Rhodocyclaceae bacterium	CAG0929638.1 phenylacetate-CoA ligase [Rhodocyclaceae bacterium]
Ga0105099_103788411	MBN2105868.1	97.1	240	7	0	1	240	194	433	1.85e-160	461		N/A	MBN2105868.1 phenylacetate--CoA ligase [Deltaproteobacteria bacterium]
Ga0105099_103812601	MBN2544486.1	83	200	34	0	1	200	10	209	1.96e-110	333		N/A	MBN2544486.1 phenylacetate--CoA ligase [Spirochaetes bacterium]
Ga0105099_103899881	NWG72776.1	89.4	226	19	1	1	221	134	359	3.05e-139	404		N/A	NWG72776.1 AMP-binding protein [Parvularculaceae bacterium]
Ga0105099_103909431	MBN2108185.1	98.7	228	3	0	1	228	197	424	1.37e-159	458		N/A	MBN2108185.1 phenylacetate--CoA ligase [Deltaproteobacteria bacterium]
Ga0105099_103965961	MBU4232927.1	96.4	220	8	0	1	220	210	429	8.46e-148	428		N/A	MBU4232927.1 phenylacetate--CoA ligase [Proteobacteria bacterium]
Ga0105099_104006411	MBW2107533.1	88.8	224	25	0	1	224	1	224	2.02e-138	405		N/A	MBW2107533.1 phenylacetate--CoA ligase [Deltaproteobacteria bacterium]
Ga0105099_104042251	PKN39398.1	89.3	271	29	0	1	271	102	372	1.18e-171	491	2013747	Deltaproteobacteria bacterium HGW-Deltaproteobacteria-2	PKN39398.1 phenylacetate--CoA ligase [Deltaproteobacteria bacterium HGW-Deltaproteobacteria-2]
Ga0105099_104107182	MBN2028488.1	90.6	234	22	0	2	235	199	432	3.78e-144	420		N/A	MBN2028488.1 phenylacetate--CoA ligase [Actinomycetia bacterium]
Ga0105099_104115051	MBM4300503.1	95.9	269	11	0	1	269	27	295	8.34e-182	517		N/A	MBM4300503.1 phenylacetate--CoA ligase [Deltaproteobacteria bacterium]
Ga0105099_104201991	MBP2668913.1	86.1	266	37	0	1	266	67	332	8.2e-166	476		N/A	MBP2668913.1 phenylacetate-CoA ligase [Deltaproteobacteria bacterium]
Ga0105099_104264701	MBM4144821.1	95.1	264	13	0	1	264	125	388	3.63e-178	507		N/A	MBM4144821.1 phenylacetate--CoA ligase [Nitrospira sp.]
Ga0105099_104405941	TET74503.1	78	250	55	0	1	250	185	434	3.58e-135	398	2026734	Dehalococcoidia bacterium	TET74503.1 phenylacetate--CoA ligase family protein [Dehalococcoidia bacterium]
Ga0105099_104484601	HFH49868.1	83.9	230	37	0	1	230	205	434	6.26e-142	414		N/A	HFH49868.1 phenylacetate--CoA ligase family protein [Proteobacteria bacterium]
Ga0105099_104499041	KYC50143.1	97.7	258	6	0	1	258	6	263	4.13e-181	508	1705564	Candidatus Methanofastidiosum methylthiophilus	KYC50143.1 long-chain-fatty-acid--CoA ligase [Candidatus Methanofastidiosum methylthiophilus]
Ga0105099_104548941	RPI07525.1	93.4	256	17	0	1	256	79	334	5.16e-169	484	2026807	Zetaproteobacteria bacterium	RPI07525.1 phenylacetate--CoA ligase [Zetaproteobacteria bacterium]
Ga0105099_104596641	MBN2262990.1	87.5	255	32	0	1	255	56	310	1.48e-167	480		N/A	MBN2262990.1 phenylacetate--CoA ligase [Prolixibacteraceae bacterium]
Ga0105099_104670091	TNF43423.1	96.7	184	6	0	1	184	1	184	5.43e-122	361	1898104	Bacteroidetes bacterium	TNF43423.1 phenylacetate--CoA ligase [Bacteroidetes bacterium]
Ga0105099_104740121	MCD6040676.1	82.1	251	45	0	1	251	24	274	2.92e-145	424		N/A	MCD6040676.1 Phenylacetate-CoA ligase [Burkholderiales bacterium]
Ga0105099_104785181	MCE5282551.1	90.4	250	24	0	1	250	74	323	4.7e-159	458		N/A	MCE5282551.1 phenylacetate--CoA ligase [Deltaproteobacteria bacterium]
Ga0105099_104797591	HGP65468.1	95.6	250	11	0	1	250	37	286	7.4e-176	501		N/A	HGP65468.1 phenylacetate--CoA ligase family protein [Desulfobacterales bacterium]
Ga0105099_104810771	TFG44494.1	91.7	242	20	0	1	242	207	448	2.68e-152	441	2282155	Syntrophobacterales bacterium	TFG44494.1 phenylacetate--CoA ligase [Syntrophobacterales bacterium]
Ga0105099_104839641	MBN1236426.1	90.6	191	18	0	3	193	1	191	8.46e-119	354		N/A	MBN1236426.1 phenylacetate--CoA ligase [Methanotrichaceae archaeon]
Ga0105099_105004921	RPJ12640.1	95.1	245	12	0	1	245	24	268	1.44e-170	481	2049433	Desulfobacteraceae bacterium	RPJ12640.1 phenylacetate--CoA ligase, partial [Desulfobacteraceae bacterium]
Ga0105099_105163581	MBC8183872.1	81.5	211	39	0	1	211	7	217	5.07e-121	352		N/A	MBC8183872.1 phenylacetate--CoA ligase [candidate division KSB1 bacterium]
Ga0105099_105166201	HBC77451.1	87.2	219	28	0	1	219	215	433	4.7e-131	386		N/A	HBC77451.1 phenylacetate--CoA ligase [Bacteroidales bacterium]
Ga0105099_105188181	MBN1548124.1	65	237	83	0	2	238	195	431	1.66e-109	332		N/A	MBN1548124.1 phenylacetate--CoA ligase [Syntrophaceae bacterium]
Ga0105099_105193431	RJX28407.1	48.4	244	123	3	1	241	52	295	1.61e-69	230	2093367	Desulfarculus sp.	RJX28407.1 phenylacetate--CoA ligase family protein [Desulfarculus sp.]
Ga0105099_105239541	MBP7585543.1	75.4	183	44	1	2	183	8	190	1.11e-90	281		N/A	MBP7585543.1 phenylacetate--CoA ligase [Spirochaetes bacterium]
Ga0105099_105450091	HFJ48906.1	94.9	234	12	0	2	235	55	288	3.32e-157	453		N/A	HFJ48906.1 phenylacetate--CoA ligase [Syntrophobacter sp.]
Ga0105099_105505121	WP_100919070.1	91.9	234	19	0	1	234	73	306	3.46e-154	446	1166950	Candidatus Thiodictyon syntrophicum	WP_100919070.1 phenylacetate--CoA ligase [Candidatus Thiodictyon syntrophicum]
Ga0105099_105524821	MBN9660520.1	83.8	234	38	0	1	234	124	357	8.26e-143	417		N/A	MBN9660520.1 phenylacetate--CoA ligase [Acidobacteria bacterium]
Ga0105099_105548761	OGA71337.1	86.3	233	32	0	1	233	27	259	4.58e-140	410	1797501	Betaproteobacteria bacterium RIFCSPLOWO2_12_FULL_65_14	OGA71337.1 phenylacetate--CoA ligase [Betaproteobacteria bacterium RIFCSPLOWO2_12_FULL_65_14]
Ga0105099_105641561	TFG89954.1	97.4	231	6	0	1	231	190	420	9.99e-157	451	2053509	Candidatus Atribacteria bacterium	TFG89954.1 phenylacetate--CoA ligase family protein [Candidatus Atribacteria bacterium]
Ga0105099_105720301	MBP1724676.1	89.1	230	25	0	1	230	35	264	4.04e-151	434		N/A	MBP1724676.1 phenylacetate-CoA ligase [Deltaproteobacteria bacterium]
Ga0105099_105812651	MBM3699598.1	79.8	228	46	0	1	228	38	265	1.81e-138	405		N/A	MBM3699598.1 phenylacetate--CoA ligase [Actinomycetia bacterium]
Ga0105099_105828431	MBK9388971.1	89.4	227	24	0	1	227	29	255	1.1e-143	418		N/A	MBK9388971.1 phenylacetate--CoA ligase [Bacteroidetes bacterium]
Ga0105099_105873701	NWF56995.1	92	226	18	0	1	226	115	340	5.77e-151	437		N/A	NWF56995.1 phenylacetate--CoA ligase [Syntrophaceae bacterium]
Ga0105099_105899531	MBM4289956.1	85.8	226	32	0	1	226	159	384	2.64e-136	399		N/A	MBM4289956.1 phenylacetate--CoA ligase [Deltaproteobacteria bacterium]
Ga0105099_105924211	HBC77451.1	89.3	225	24	0	1	225	173	397	3.65e-139	407		N/A	HBC77451.1 phenylacetate--CoA ligase [Bacteroidales bacterium]
Ga0105099_106020941	RKX78861.1	78.4	204	44	0	2	205	230	433	5.92e-108	327	2202144	Spirochaetes bacterium	RKX78861.1 phenylacetate--CoA ligase [Spirochaetes bacterium]
Ga0105099_106152391	MBN1399182.1	85.5	220	32	0	2	221	45	264	4.24e-132	389		N/A	MBN1399182.1 phenylacetate--CoA ligase [Bacteroidetes bacterium]
Ga0105099_106206661	MBI5386283.1	77.4	221	50	0	1	221	198	418	7.37e-125	370		N/A	MBI5386283.1 phenylacetate--CoA ligase [Verrucomicrobia bacterium]
Ga0105099_106233711	MBW1805041.1	85.9	220	31	0	1	220	131	350	1.9e-139	407		N/A	MBW1805041.1 phenylacetate--CoA ligase [Deltaproteobacteria bacterium]
Ga0105099_106412631	MBN1628705.1	82.1	218	39	0	1	218	232	449	4.36e-123	366		N/A	MBN1628705.1 phenylacetate--CoA ligase [Thermoleophilia bacterium]
Ga0105099_106745151	MBC7360161.1	87.8	213	26	0	1	213	86	298	2.89e-130	384		N/A	MBC7360161.1 phenylacetate--CoA ligase [Desulfacinum sp.]
Ga0105099_106877521	MBN2439108.1	93.2	205	14	0	1	205	224	428	1.58e-134	394		N/A	MBN2439108.1 phenylacetate--CoA ligase [Deltaproteobacteria bacterium]
Ga0105099_106910421	MBP1665393.1	96.7	210	7	0	1	210	73	282	7.09e-141	410		N/A	MBP1665393.1 phenylacetate--CoA ligase [Bacteroidetes bacterium]
Ga0105099_106956121	OYV97688.1	93.8	210	13	0	1	210	80	289	1.04e-136	400	1970507	Deltaproteobacteria bacterium 37-65-8	OYV97688.1 phenylacetate--CoA ligase [Deltaproteobacteria bacterium 37-65-8]
Ga0105099_107211241	MBN2225502.1	93.7	205	13	0	2	206	55	259	4.99e-139	405		N/A	MBN2225502.1 phenylacetate--CoA ligase [Deltaproteobacteria bacterium]
Ga0105099_107289772	NLJ44478.1	94.3	174	10	0	1	174	11	184	1e-109	330		N/A	NLJ44478.1 phenylacetate--CoA ligase [Bacteroidales bacterium]
Ga0105099_107339571	MBA4388731.1	80.9	204	39	0	1	204	143	346	5.57e-117	350		N/A	MBA4388731.1 phenylacetate--CoA ligase [Verrucomicrobia bacterium]
Ga0105099_107648631	MBP1722213.1	92.5	200	15	0	1	200	139	338	8.65e-131	384		N/A	MBP1722213.1 phenylacetate-CoA ligase [Deltaproteobacteria bacterium]
Ga0105099_107816021	WP_155303083.1	81.3	198	37	0	1	198	196	393	2.63e-112	337	947919	Desulfosarcina widdelii	WP_155303083.1 phenylacetate--CoA ligase [Desulfosarcina widdelii]
Ga0105099_107831641	MBP7583911.1	90.4	198	19	0	1	198	39	236	6.74e-129	372		N/A	MBP7583911.1 phenylacetate--CoA ligase [Spirochaetes bacterium]
Ga0105099_107900851	MBN2204212.1	94.4	198	11	0	1	198	79	276	5.61e-126	372		N/A	MBN2204212.1 phenylacetate--CoA ligase [Thermoleophilia bacterium]
Ga0105099_107911091	NLV73015.1	92.4	197	15	0	1	197	139	335	4.29e-131	385		N/A	NLV73015.1 phenylacetate--CoA ligase [Actinomycetia bacterium]
Ga0105099_108038341	MBN1675821.1	68.6	191	59	1	1	191	255	444	1.27e-87	275		N/A	MBN1675821.1 phenylacetate--CoA ligase [Kiritimatiellae bacterium]
Ga0105099_108161051	MBW1646531.1	92.3	194	15	0	1	194	74	267	2.45e-126	373	2026735	Deltaproteobacteria bacterium	MBW1646531.1 phenylacetate--CoA ligase [Deltaproteobacteria bacterium]
Ga0105099_108240181	MBA3007046.1	90.1	191	19	0	1	191	1	191	3.34e-116	347		N/A	MBA3007046.1 phenylacetate--CoA ligase [Desulfocapsa sp.]
Ga0105099_108474541	MCB1998337.1	86.8	189	25	0	1	189	18	206	3.89e-117	341		N/A	MCB1998337.1 phenylacetate--CoA ligase [Rhodoferax sp.]
Ga0105099_108646631	MBC8183871.1	98.4	189	3	0	1	189	207	395	1.17e-128	379		N/A	MBC8183871.1 phenylacetate--CoA ligase [candidate division KSB1 bacterium]
Ga0105099_108699831	HFH49859.1	80.9	188	36	0	1	188	59	246	3.67e-109	329		N/A	HFH49859.1 phenylacetate--CoA ligase [Proteobacteria bacterium]
Ga0105099_108702591	MBE0547730.1	89.4	188	20	0	1	188	190	377	3.29e-110	332		N/A	MBE0547730.1 phenylacetate--CoA ligase [Rubrivivax sp.]
Ga0105099_108714061	MBP6465180.1	95.2	188	9	0	1	188	92	279	1.65e-125	370		N/A	MBP6465180.1 phenylacetate--CoA ligase [Rubrivivax sp.]
Ga0105099_108760011	MBU4355545.1	91.5	188	16	0	1	188	99	286	1.1e-119	353		N/A	MBU4355545.1 phenylacetate--CoA ligase [Proteobacteria bacterium]
Ga0105099_108885281	HGT52825.1	90.9	187	17	0	1	187	164	350	2.39e-116	346		N/A	HGT52825.1 phenylacetate--CoA ligase [Lentisphaerae bacterium]
Ga0105099_108900381	HFH49867.1	78	186	41	0	1	186	138	323	8.37e-97	297		N/A	HFH49867.1 phenylacetate--CoA ligase family protein [Proteobacteria bacterium]
Ga0105099_109061501	MBN1507984.1	94.1	185	11	0	1	185	138	322	1.25e-123	365		N/A	MBN1507984.1 phenylacetate--CoA ligase [Sedimentisphaerales bacterium]
Ga0105099_109085481	HFH49859.1	92.4	185	14	0	1	185	235	419	2.3e-114	342		N/A	HFH49859.1 phenylacetate--CoA ligase [Proteobacteria bacterium]
Ga0105099_109190991	MBS1115899.1	91.8	184	15	0	1	184	60	243	3.88e-117	344		N/A	MBS1115899.1 phenylacetate-CoA ligase [candidate division NC10 bacterium]
Ga0105099_109242821	HFH49859.1	77.6	183	41	0	2	184	228	410	2.8e-97	298		N/A	HFH49859.1 phenylacetate--CoA ligase [Proteobacteria bacterium]
Ga0105099_109487961	MBN2544484.1	82.9	181	31	0	1	181	120	300	1.48e-108	327		N/A	MBN2544484.1 phenylacetate--CoA ligase [Spirochaetes bacterium]
Ga0105099_109564091	MBE3121077.1	88.3	180	21	0	1	180	182	361	2.34e-109	329		N/A	MBE3121077.1 phenylacetate--CoA ligase [Thermoplasmata archaeon]
Ga0105099_109578391	OGP89688.1	86.1	180	25	0	1	180	36	215	3.08e-108	326	1797839	Deltaproteobacteria bacterium RBG_16_48_10	OGP89688.1 phenylacetate--CoA ligase [Deltaproteobacteria bacterium RBG_16_48_10]
Ga0105099_109680161	OQA21941.1	88.8	179	20	0	1	179	8	186	9.43e-108	325	1852788	Actinobacteria bacterium ADurb.Bin346	OQA21941.1 Phenylacetate-coenzyme A ligase [Actinobacteria bacterium ADurb.Bin346]
Ga0105099_109733381	HIJ08497.1	84.9	179	27	0	1	179	33	211	1.14e-104	313		N/A	HIJ08497.1 phenylacetate--CoA ligase [Candidatus Bathyarchaeota archaeon]
Ga0105099_109765511	MBE3138786.1	97.8	179	4	0	1	179	119	297	3.39e-123	361		N/A	MBE3138786.1 phenylacetate--CoA ligase [Actinomycetia bacterium]
Ga0105099_109786031	MBK9388971.1	95.5	179	8	0	1	179	70	248	3.04e-115	344		N/A	MBK9388971.1 phenylacetate--CoA ligase [Bacteroidetes bacterium]
Ga0105099_109987761	MBK9244803.1	80.8	177	34	0	1	177	199	375	6.58e-97	297		N/A	MBK9244803.1 phenylacetate--CoA ligase [Burkholderiales bacterium]
Ga0105099_110071931	HBC77451.1	94.3	176	10	0	1	176	8	183	1.25e-113	340		N/A	HBC77451.1 phenylacetate--CoA ligase [Bacteroidales bacterium]
Ga0105099_110084391	MBN1256065.1	80.7	176	34	0	1	176	103	278	4.91e-95	289		N/A	MBN1256065.1 phenylacetate--CoA ligase [Planctomycetes bacterium]
Ga0105099_110236271	WP_134214752.1	88.5	174	20	0	1	174	162	335	7.82e-109	328	258475	Pelotomaculum propionicicum	WP_134214752.1 phenylacetate--CoA ligase [Pelotomaculum propionicicum]
Ga0105099_110299451	MBK6787998.1	97.7	174	4	0	1	174	145	318	2.3e-116	347		N/A	MBK6787998.1 phenylacetate--CoA ligase [Betaproteobacteria bacterium]
Ga0105099_110518721	MBN1143781.1	92.5	173	13	0	1	173	47	219	4.79e-110	330		N/A	MBN1143781.1 phenylacetate--CoA ligase [Bacteroidales bacterium]
Ga0105099_110664081	HGZ12019.1	88.9	171	19	0	1	171	80	250	7.26e-105	317		N/A	HGZ12019.1 phenylacetate--CoA ligase [Desulfobacca acetoxidans]
Ga0105099_111329761	MBN2098970.1	95.8	166	7	0	1	166	7	172	5.81e-107	322		N/A	MBN2098970.1 phenylacetate--CoA ligase [Dehalococcoidia bacterium]
Ga0105099_111465501	MBN1927215.1	88	166	20	0	1	166	129	294	6.88e-100	304		N/A	MBN1927215.1 phenylacetate--CoA ligase [Prolixibacteraceae bacterium]
Ga0105099_111537331	MBN1791068.1	93.9	165	10	0	1	165	197	361	1.82e-105	318		N/A	MBN1791068.1 phenylacetate--CoA ligase [Bacteroidales bacterium]
Ga0105099_111538201	NLF67491.1	90.9	165	15	0	1	165	204	368	3.01e-102	310		N/A	NLF67491.1 phenylacetate--CoA ligase [Candidatus Anammoximicrobium sp.]
Ga0105099_111885541	MBN2204672.1	90.7	162	15	0	1	162	171	332	3.75e-104	315		N/A	MBN2204672.1 phenylacetate--CoA ligase [Thermoleophilia bacterium]
Ga0105099_112708751	MBS1177822.1	98.7	157	2	0	1	157	154	310	1.86e-105	318		N/A	MBS1177822.1 phenylacetate-CoA ligase [Proteobacteria bacterium]
Ga0105099_114310651	MBN2438725.1	99.3	147	1	0	1	147	44	190	2.26e-98	300		N/A	MBN2438725.1 phenylacetate--CoA ligase [Deltaproteobacteria bacterium]
Ga0075519_10000093	NYT18290.1	84.1	446	71	0	6	451	1	446	3.38e-294	810		N/A	NYT18290.1 coenzyme F390 synthetase [Methanobacteriales archaeon]
Ga0075519_10002464	KPQ41824.1	89.3	447	48	0	2	448	1	447	0	846	1719120	Candidatus Methanoperedens sp. BLZ1	KPQ41824.1 coenzyme F390 synthetase/phenylacetyl-CoA ligase [Candidatus Methanoperedens sp. BLZ1]
Ga0075519_10041351	MBW6502760.1	91.9	430	35	0	1	430	1	430	5.86e-297	815		N/A	MBW6502760.1 phenylacetate--CoA ligase [bacterium]
Ga0075519_10044372	MBU2603852.1	71.8	390	105	3	3	392	67	451	1.99e-206	585		N/A	MBU2603852.1 phenylacetate--CoA ligase family protein [Actinomycetia bacterium]
Ga0075519_10045421	WP_033365255.1	75.1	437	101	2	1	435	1	431	9.49e-243	678	35754	Dactylosporangium aurantiacum	WP_033365255.1 phenylacetate--CoA ligase [Dactylosporangium aurantiacum]
Ga0075519_10053272	NLI19322.1	82.1	301	54	0	1	301	135	435	1.35e-177	508		N/A	NLI19322.1 phenylacetate--CoA ligase [Actinomycetales bacterium]
Ga0075519_10057461	MBE3032627.1	95.6	226	10	0	23	248	181	406	1.09e-151	439		N/A	MBE3032627.1 phenylacetate--CoA ligase [Actinomycetia bacterium]
Ga0075519_10114662	MBW6503645.1	96	252	10	0	1	252	196	447	4.37e-171	489		N/A	MBW6503645.1 phenylacetate--CoA ligase [bacterium]
Ga0075519_10125671	OYV97688.1	97.3	293	8	0	1	293	1	293	1.51e-201	568	1970507	Deltaproteobacteria bacterium 37-65-8	OYV97688.1 phenylacetate--CoA ligase [Deltaproteobacteria bacterium 37-65-8]
Ga0075519_10153591	OYV95921.1	97.2	281	8	0	1	281	43	323	1.28e-198	560	1970507	Deltaproteobacteria bacterium 37-65-8	OYV95921.1 phenylacetate--CoA ligase [Deltaproteobacteria bacterium 37-65-8]
Ga0075519_10242261	WP_247978950.1	90	229	23	0	1	229	1	229	4.96e-145	422	2929486	Maribellus sp. YY47	WP_247978950.1 phenylacetate--CoA ligase [Maribellus sp. YY47]
Ga0075519_10277031	MBU2602518.1	73.1	216	58	0	1	216	83	298	6.54e-112	337		N/A	MBU2602518.1 phenylacetate--CoA ligase [Actinomycetia bacterium]
Ga0075519_10401031	NLO63052.1	83.4	181	30	0	4	184	16	196	4.95e-107	323		N/A	NLO63052.1 phenylacetate--CoA ligase [Clostridiaceae bacterium]
Ga0075519_10441981	HHV98643.1	78.5	177	38	0	1	177	196	372	9.24e-94	289		N/A	HHV98643.1 phenylacetate--CoA ligase [Clostridiaceae bacterium]
Ga0105163_10000322	HGU35933.1	100	431	0	0	1	431	1	431	0	875		N/A	HGU35933.1 phenylacetate--CoA ligase family protein [Deltaproteobacteria bacterium]
Ga0105163_100007549	BAJ47309.1	96.6	436	15	0	1	436	1	436	2.19e-311	852	311458	Candidatus Caldarchaeum subterraneum	BAJ47309.1 phenylacetate-CoA ligase [Candidatus Caldarchaeum subterraneum]
Ga0105163_100010345	HGQ63681.1	100	254	0	0	1	254	45	298	1.24e-183	515		N/A	HGQ63681.1 phenylacetate--CoA ligase family protein [Ignisphaera aggregans]
Ga0105163_10001721	HGU38267.1	100	438	0	0	1	438	1	438	0	903		N/A	HGU38267.1 phenylacetate--CoA ligase family protein [Nitrososphaeria archaeon]
Ga0105163_100017428	TDA35680.1	99.7	353	1	0	1	353	1	353	5.76e-249	687	2546571	Candidatus Nezhaarchaeota archaeon WYZ-LMO8	TDA35680.1 phenylacetate--CoA ligase [Candidatus Nezhaarchaeota archaeon WYZ-LMO8]
Ga0105163_10006221	HGN37172.1	100	297	0	0	1	297	1	297	1.35e-214	595		N/A	HGN37172.1 phenylacetate--CoA ligase family protein [Ignisphaera aggregans]
Ga0105163_100077720	TDA34557.1	100	436	0	0	1	436	1	436	0	898	2546570;2546571	Candidatus Nezhaarchaeota archaeon WYZ-LMO7;Candidatus Nezhaarchaeota archaeon WYZ-LMO8	TDA34557.1 phenylacetate--CoA ligase family protein [Candidatus Nezhaarchaeota archaeon WYZ-LMO8]
Ga0105163_10010282	HGV55448.1	100	420	0	0	1	420	1	420	3.18e-305	835		N/A	HGV55448.1 phenylacetate--CoA ligase family protein [Caldimicrobium thiodismutans]
Ga0105163_10018674	HGQ79133.1	100	401	0	0	7	407	1	401	1.37e-291	799		N/A	HGQ79133.1 phenylacetate--CoA ligase family protein [Archaeoglobus sp.]
Ga0105163_10022746	HGT82346.1	100	435	0	0	1	435	1	435	0	865		N/A	HGT82346.1 phenylacetate--CoA ligase family protein [Archaeoglobus fulgidus]
Ga0105163_10029156	HGM37218.1	99.8	436	1	0	1	436	1	436	0	864		N/A	HGM37218.1 phenylacetate--CoA ligase family protein [Nitrososphaeria archaeon]
Ga0105163_10036242	HGU87987.1	100	411	0	0	1	411	1	411	6.67e-307	838		N/A	HGU87987.1 phenylacetate--CoA ligase family protein [Chloroflexi bacterium]
Ga0105163_10041014	WP_038042630.1	100	444	0	0	1	444	1	444	0	877	1214928	Thermus tengchongensis	WP_038042630.1 phenylacetate--CoA ligase [Thermus tengchongensis]
Ga0105163_10041435	HFQ79575.1	100	253	0	0	1	253	44	296	6.66e-183	513		N/A	HFQ79575.1 phenylacetate--CoA ligase family protein [Ignisphaera aggregans]
Ga0105163_10068503	HGT83615.1	100	431	0	0	1	431	1	431	1.08e-313	857		N/A	HGT83615.1 phenylacetate--CoA ligase family protein [Archaeoglobus fulgidus]
Ga0105163_10083144	HGU88134.1	100	355	0	0	1	355	1	355	3.39e-258	711		N/A	HGU88134.1 phenylacetate--CoA ligase [Chloroflexi bacterium]
Ga0105163_10086221	HGU62999.1	100	219	0	0	1	219	1	219	4.64e-158	446		N/A	HGU62999.1 phenylacetate--CoA ligase family protein [Candidatus Methanomethyliaceae archaeon]
Ga0105163_10091721	HGV54512.1	100	222	0	0	1	222	1	222	1.96e-156	442		N/A	HGV54512.1 phenylacetate--CoA ligase family protein [Caldimicrobium thiodismutans]
Ga0105163_10091723	HGV54514.1	99.8	433	1	0	1	433	1	433	1.73e-311	852		N/A	HGV54514.1 phenylacetate--CoA ligase family protein [Caldimicrobium thiodismutans]
Ga0105163_10091842	HGN55418.1	100	408	0	0	1	408	1	408	5.9e-304	831		N/A	HGN55418.1 phenylacetate--CoA ligase family protein [Candidatus Bathyarchaeota archaeon]
Ga0105163_10162112	HFQ78253.1	100	297	0	0	1	297	1	297	2.08e-216	600		N/A	HFQ78253.1 phenylacetate--CoA ligase family protein [Ignisphaera aggregans]
Ga0105163_10166893	HGN86513.1	100	292	0	0	1	292	1	292	5.93e-211	586		N/A	HGN86513.1 phenylacetate--CoA ligase family protein [Thermus tengchongensis]
Ga0105163_10169241	RLF15626.1	75.3	243	60	0	5	247	6	248	3.72e-134	395	2250277	Thermoprotei archaeon	RLF15626.1 phenylacetate--CoA ligase family protein [Thermoprotei archaeon]
Ga0105163_10263231	HGQ36768.1	100	296	0	0	13	308	1	296	2.89e-214	595		N/A	HGQ36768.1 phenylacetate--CoA ligase family protein [Ignisphaera aggregans]
Ga0105163_10324641	HGM00351.1	100	347	0	0	1	347	33	379	7.26e-255	705		N/A	HGM00351.1 phenylacetate--CoA ligase family protein [Candidatus Methanomethylicus sp.]
Ga0105163_10341791	WP_068514923.1	88.7	302	34	0	1	302	132	433	1.27e-196	556	1653476	Caldimicrobium thiodismutans	WP_068514923.1 phenylacetate--CoA ligase [Caldimicrobium thiodismutans]
Ga0105163_10343951	WP_041444434.1	99.4	329	2	0	1	329	52	380	1.11e-234	654	274	Thermus thermophilus	WP_041444434.1 phenylacetate--CoA ligase [Thermus thermophilus]
Ga0105163_10448561	HEI49131.1	100	243	0	0	1	243	161	403	4.87e-171	489		N/A	HEI49131.1 phenylacetate--CoA ligase [Thermus antranikianii]
Ga0105163_10564181	MCC6017071.1	72	218	61	0	1	218	188	405	4.4e-109	330		N/A	MCC6017071.1 phenylacetate--CoA ligase [Desulfurococcaceae archaeon]
Ga0105163_10682431	NHW22899.1	90.9	187	16	1	1	187	35	220	1.05e-117	350		N/A	NHW22899.1 phenylacetate--CoA ligase [Archaeoglobales archaeon]
Ga0105162_100009554	HGQ35752.1	100	254	0	0	1	254	45	298	1.24e-183	515		N/A	HGQ35752.1 phenylacetate--CoA ligase family protein [Ignisphaera aggregans]
Ga0105162_100020739	HGM37146.1	100	281	0	0	1	281	1	281	9.45e-205	569		N/A	HGM37146.1 phenylacetate--CoA ligase family protein [Nitrososphaeria archaeon]
Ga0105162_10002222	HGU35933.1	100	431	0	0	1	431	1	431	0	875		N/A	HGU35933.1 phenylacetate--CoA ligase family protein [Deltaproteobacteria bacterium]
Ga0105162_100040229	TDA36451.1	99.6	265	1	0	1	265	1	265	7.36e-187	523	2546570	Candidatus Nezhaarchaeota archaeon WYZ-LMO7	TDA36451.1 phenylacetate--CoA ligase, partial [Candidatus Nezhaarchaeota archaeon WYZ-LMO7]
Ga0105162_100062519	HGL40553.1	100	423	0	0	1	423	1	423	1.31e-310	849		N/A	HGL40553.1 phenylacetate--CoA ligase family protein [Candidatus Caldarchaeum subterraneum]
Ga0105162_100115418	TDA34557.1	100	436	0	0	1	436	1	436	0	898	2546570;2546571	Candidatus Nezhaarchaeota archaeon WYZ-LMO7;Candidatus Nezhaarchaeota archaeon WYZ-LMO8	TDA34557.1 phenylacetate--CoA ligase family protein [Candidatus Nezhaarchaeota archaeon WYZ-LMO8]
Ga0105162_100123219	HGL60246.1	100	335	0	0	1	335	1	335	9.95e-250	687		N/A	HGL60246.1 phenylacetate--CoA ligase family protein [Candidatus Bathyarchaeota archaeon]
Ga0105162_10017171	HGQ17478.1	100	278	0	0	1	278	1	278	8.74e-206	572		N/A	HGQ17478.1 phenylacetate--CoA ligase family protein [Ignisphaera aggregans]
Ga0105162_10031378	HGQ79133.1	100	401	0	0	7	407	1	401	1.37e-291	799		N/A	HGQ79133.1 phenylacetate--CoA ligase family protein [Archaeoglobus sp.]
Ga0105162_10043491	HFQ79575.1	100	253	0	0	1	253	44	296	6.66e-183	513		N/A	HFQ79575.1 phenylacetate--CoA ligase family protein [Ignisphaera aggregans]
Ga0105162_10046382	HGM37218.1	99.8	436	1	0	1	436	1	436	0	864		N/A	HGM37218.1 phenylacetate--CoA ligase family protein [Nitrososphaeria archaeon]
Ga0105162_10048436	HGM00770.1	100	316	0	0	1	316	1	316	2.03e-228	632		N/A	HGM00770.1 phenylacetate--CoA ligase family protein [Candidatus Methanomethylicus sp.]
Ga0105162_10052895	HGQ36768.1	100	296	0	0	13	308	1	296	2.89e-214	595		N/A	HGQ36768.1 phenylacetate--CoA ligase family protein [Ignisphaera aggregans]
Ga0105162_10054564	HGQ32049.1	100	411	0	0	1	411	1	411	2.33e-307	840		N/A	HGQ32049.1 phenylacetate--CoA ligase family protein [Chloroflexi bacterium]
Ga0105162_10056326	HGQ78829.1	100	371	0	0	1	371	1	371	3.21e-271	745		N/A	HGQ78829.1 phenylacetate--CoA ligase family protein [Archaeoglobus sp.]
Ga0105162_10097671	HGQ18933.1	100	296	0	0	1	296	1	296	2.94e-213	592		N/A	HGQ18933.1 phenylacetate--CoA ligase family protein [Ignisphaera aggregans]
Ga0105162_10108321	HGM55167.1	100	211	0	0	1	211	1	211	3.03e-148	421		N/A	HGM55167.1 phenylacetate--CoA ligase family protein [Caldimicrobium thiodismutans]
Ga0105162_10117164	HGQ79341.1	100	383	0	0	1	383	1	383	7.11e-281	770		N/A	HGQ79341.1 phenylacetate--CoA ligase family protein [Archaeoglobus sp.]
Ga0105162_10118002	HGM00351.1	100	429	0	0	1	429	1	429	5.37e-313	855		N/A	HGM00351.1 phenylacetate--CoA ligase family protein [Candidatus Methanomethylicus sp.]
Ga0105162_10130262	WP_038042630.1	100	444	0	0	1	444	1	444	0	877	1214928	Thermus tengchongensis	WP_038042630.1 phenylacetate--CoA ligase [Thermus tengchongensis]
Ga0105162_10132092	HGL49906.1	100	430	0	0	1	430	1	430	1.95e-311	852		N/A	HGL49906.1 phenylacetate--CoA ligase family protein [Thermus tengchongensis]
Ga0105162_10169502	HFQ78253.1	100	297	0	0	1	297	1	297	2.08e-216	600		N/A	HFQ78253.1 phenylacetate--CoA ligase family protein [Ignisphaera aggregans]
Ga0105162_10177231	RLF15626.1	75.3	243	60	0	5	247	6	248	3.72e-134	395	2250277	Thermoprotei archaeon	RLF15626.1 phenylacetate--CoA ligase family protein [Thermoprotei archaeon]
Ga0105162_10198051	HGV55448.1	100	349	0	0	1	349	72	420	2.19e-250	693		N/A	HGV55448.1 phenylacetate--CoA ligase family protein [Caldimicrobium thiodismutans]
Ga0105162_10356791	HFQ79575.1	95.9	218	9	0	1	218	33	250	1.25e-148	425		N/A	HFQ79575.1 phenylacetate--CoA ligase family protein [Ignisphaera aggregans]
Ga0105162_10366211	MCD6408542.1	85.9	304	43	0	1	304	131	434	5.69e-186	529		N/A	MCD6408542.1 phenylacetate--CoA ligase [bacterium]
Ga0105162_10390762	WP_013909449.1	77.8	270	59	1	1	269	1	270	4.97e-149	434	795359;1295609	Thermodesulfobacterium geofontis OPF15;Thermodesulfobacterium geofontis	WP_013909449.1 phenylacetate--CoA ligase [Thermodesulfobacterium geofontis]
Ga0105162_10398291	HGU88134.1	99.7	300	1	0	1	300	52	351	2.64e-213	595		N/A	HGU88134.1 phenylacetate--CoA ligase [Chloroflexi bacterium]
Ga0105162_10407121	WP_150072095.1	89.8	295	30	0	1	295	63	357	1.11e-197	558	2234087	Thermodesulfobacterium sp. TA1	WP_150072095.1 phenylacetate--CoA ligase [Thermodesulfobacterium sp. TA1]
Ga0105162_10430201	HGV54512.1	100	182	0	0	1	182	1	182	5.63e-125	361		N/A	HGV54512.1 phenylacetate--CoA ligase family protein [Caldimicrobium thiodismutans]
Ga0105162_10507221	WP_028841164.1	89.8	245	25	0	1	245	148	392	1.02e-158	457	53424	Thermodesulfobacterium hveragerdense	WP_028841164.1 phenylacetate--CoA ligase [Thermodesulfobacterium hveragerdense]
Ga0105152_100001126	MBM4446648.1	90.6	427	40	0	1	427	1	427	2.57e-278	768		N/A	MBM4446648.1 phenylacetate--CoA ligase [Chloroflexi bacterium]
Ga0105152_100001127	OGN90373.1	92	424	33	1	7	430	1	423	1.91e-282	778	1797621	Chloroflexi bacterium RBG_13_48_17	OGN90373.1 hypothetical protein A2Z70_01560 [Chloroflexi bacterium RBG_13_48_17]
Ga0105152_100003726	OGP72098.1	83.2	435	73	0	10	444	1	435	4.06e-275	761	1797841	Deltaproteobacteria bacterium RBG_16_50_11	OGP72098.1 hypothetical protein A2W09_02160 [Deltaproteobacteria bacterium RBG_16_50_11]
Ga0105152_100012818	OPY69296.1	80.3	431	85	0	24	454	1	431	1.58e-260	724	1811715	Syntrophorhabdaceae bacterium PtaU1.Bin034	OPY69296.1 Phenylacetate-coenzyme A ligase [Syntrophorhabdaceae bacterium PtaU1.Bin034]
Ga0105152_100015081	MBN1375444.1	76.3	422	100	0	1	422	1	422	2.08e-240	671		N/A	MBN1375444.1 AMP-binding protein [Dehalococcoidia bacterium]
Ga0105152_100016472	NTW16893.1	95.6	433	19	0	1	433	1	433	1.9e-299	822		N/A	NTW16893.1 phenylacetate--CoA ligase [Syntrophaceae bacterium]
Ga0105152_100023991	MBE0604791.1	81	432	82	0	1	432	1	432	2.78e-257	715		N/A	MBE0604791.1 phenylacetate--CoA ligase [Deltaproteobacteria bacterium]
Ga0105152_100024097	HGZ73115.1	60.5	435	170	1	3	437	7	439	2.21e-197	564		N/A	HGZ73115.1 phenylacetate--CoA ligase family protein [Deltaproteobacteria bacterium]
Ga0105152_100025901	MBU0575474.1	92.3	325	25	0	1	325	108	432	5.32e-220	616		N/A	MBU0575474.1 phenylacetate--CoA ligase [Proteobacteria bacterium]
Ga0105152_100030474	NTW17059.1	89.7	435	45	0	1	435	1	435	9.87e-287	790		N/A	NTW17059.1 phenylacetate--CoA ligase [Syntrophaceae bacterium]
Ga0105152_100035705	NWF94367.1	82.4	431	76	0	1	431	1	431	5.63e-268	742		N/A	NWF94367.1 AMP-binding protein [Syntrophaceae bacterium]
Ga0105152_100037155	PIV05989.1	91.9	468	38	0	1	468	1	468	0	902	1974098;1974100	Syntrophobacterales bacterium CG_4_8_14_3_um_filter_58_8;Syntrophobacterales bacterium CG03_land_8_20_14_0_80_58_14	PIV05989.1 phenylacetate--CoA ligase [Syntrophobacterales bacterium CG03_land_8_20_14_0_80_58_14]
Ga0105152_100053525	PIV20621.1	83.1	425	72	0	1	425	1	425	6.23e-262	726	1973969	Deltaproteobacteria bacterium CG03_land_8_20_14_0_80_45_14	PIV20621.1 phenylacetate--CoA ligase [Deltaproteobacteria bacterium CG03_land_8_20_14_0_80_45_14]
Ga0105152_100062494	MBU2227499.1	89.6	463	48	0	1	463	1	463	0	888		N/A	MBU2227499.1 AMP-binding protein [Proteobacteria bacterium]
Ga0105152_100065156	OGP72098.1	75.9	431	104	0	1	431	1	431	3.72e-245	684	1797841	Deltaproteobacteria bacterium RBG_16_50_11	OGP72098.1 hypothetical protein A2W09_02160 [Deltaproteobacteria bacterium RBG_16_50_11]
Ga0105152_100087484	MBE0604791.1	85.4	432	63	0	1	432	1	432	2.52e-269	746		N/A	MBE0604791.1 phenylacetate--CoA ligase [Deltaproteobacteria bacterium]
Ga0105152_100098972	MBN2439108.1	94.4	428	24	0	1	428	1	428	1.3e-304	834		N/A	MBN2439108.1 phenylacetate--CoA ligase [Deltaproteobacteria bacterium]
Ga0105152_100118182	MBM4340464.1	76.8	436	101	0	1	436	1	436	1.59e-247	691		N/A	MBM4340464.1 phenylacetate--CoA ligase [Deltaproteobacteria bacterium]
Ga0105152_100124081	OQX00163.1	95.1	386	19	0	1	386	48	433	4.35e-263	728	1934249	Desulfobacteraceae bacterium A6	OQX00163.1 phenylacetate--CoA ligase [Desulfobacteraceae bacterium A6]
Ga0105152_100132411	PKN60692.1	95.3	297	14	0	1	297	1	297	4.33e-203	572	2013738	Deltaproteobacteria bacterium HGW-Deltaproteobacteria-11	PKN60692.1 phenylacetate--CoA ligase [Deltaproteobacteria bacterium HGW-Deltaproteobacteria-11]
Ga0105152_100136291	MBP1699141.1	85.8	381	54	0	1	381	1	381	1.13e-240	670		N/A	MBP1699141.1 phenylacetate-coenzyme ligase [Deltaproteobacteria bacterium]
Ga0105152_100138013	HGV79377.1	91.9	360	29	0	3	362	1	360	2.18e-249	692		N/A	HGV79377.1 phenylacetate--CoA ligase family protein [Deltaproteobacteria bacterium]
Ga0105152_100155001	MBP1698173.1	91.5	378	32	0	1	378	37	414	2.6e-253	702		N/A	MBP1698173.1 Phenylacetate--CoA ligase [Deltaproteobacteria bacterium]
Ga0105152_100156531	MBM4278046.1	92.2	425	33	0	1	425	1	425	1.85e-286	788		N/A	MBM4278046.1 phenylacetate--CoA ligase [Deltaproteobacteria bacterium]
Ga0105152_100165542	PIV20621.1	83.1	425	72	0	1	425	1	425	1.68e-266	738	1973969	Deltaproteobacteria bacterium CG03_land_8_20_14_0_80_45_14	PIV20621.1 phenylacetate--CoA ligase [Deltaproteobacteria bacterium CG03_land_8_20_14_0_80_45_14]
Ga0105152_100175311	PIV20038.1	90.6	435	41	0	1	435	5	439	1.82e-299	822	1973969	Deltaproteobacteria bacterium CG03_land_8_20_14_0_80_45_14	PIV20038.1 phenylacetate--CoA ligase [Deltaproteobacteria bacterium CG03_land_8_20_14_0_80_45_14]
Ga0105152_100175942	RPI07525.1	88.9	433	48	0	1	433	1	433	4.47e-282	778	2026807	Zetaproteobacteria bacterium	RPI07525.1 phenylacetate--CoA ligase [Zetaproteobacteria bacterium]
Ga0105152_100179172	MBI2524596.1	52.5	427	201	2	4	430	14	438	2.68e-140	419		N/A	MBI2524596.1 phenylacetate--CoA ligase family protein [Candidatus Rokubacteria bacterium]
Ga0105152_100204462	PIV44613.1	67.1	431	139	2	1	430	1	429	1.13e-212	602	1974066	Nitrospirae bacterium CG02_land_8_20_14_3_00_44_33	PIV44613.1 CoF synthetase [Nitrospirae bacterium CG02_land_8_20_14_3_00_44_33]
Ga0105152_100216143	MBU2054210.1	96	376	15	0	1	376	1	376	5.42e-267	737		N/A	MBU2054210.1 phenylacetate--CoA ligase [Proteobacteria bacterium]
Ga0105152_100218593	HGG27615.1	82.6	431	75	0	1	431	3	433	2.28e-256	712		N/A	HGG27615.1 phenylacetate--CoA ligase family protein [candidate division NC10 bacterium]
Ga0105152_100220442	PIV20672.1	90.8	401	37	0	1	401	1	401	5.75e-278	767	1973969	Deltaproteobacteria bacterium CG03_land_8_20_14_0_80_45_14	PIV20672.1 phenylacetate--CoA ligase [Deltaproteobacteria bacterium CG03_land_8_20_14_0_80_45_14]
Ga0105152_100232281	MBM4140313.1	94.2	432	25	0	1	432	1	432	4.42e-293	805		N/A	MBM4140313.1 phenylacetate--CoA ligase [Nitrospira sp.]
Ga0105152_100239664	MBN2506315.1	86.2	297	41	0	1	297	145	441	5.64e-184	524		N/A	MBN2506315.1 phenylacetate--CoA ligase [Verrucomicrobia bacterium]
Ga0105152_100245861	MBU0652042.1	95.6	432	19	0	7	438	1	432	7.12e-312	853		N/A	MBU0652042.1 phenylacetate--CoA ligase [Proteobacteria bacterium]
Ga0105152_100249294	MBM4314084.1	88.7	444	50	0	1	444	1	444	3.41e-299	822		N/A	MBM4314084.1 phenylacetate--CoA ligase [Deltaproteobacteria bacterium]
Ga0105152_100256321	OGP99122.1	81.7	382	70	0	2	383	43	424	2.59e-234	654	1797850	Deltaproteobacteria bacterium RBG_19FT_COMBO_46_12	OGP99122.1 hypothetical protein A2026_18600 [Deltaproteobacteria bacterium RBG_19FT_COMBO_46_12]
Ga0105152_100258543	MBA4396476.1	83.6	432	71	0	9	440	1	432	1.51e-270	749		N/A	MBA4396476.1 phenylacetate--CoA ligase [Syntrophus sp. (in: Bacteria)]
Ga0105152_100260873	NTW17059.1	94.5	435	24	0	1	435	1	435	3.3e-301	826		N/A	NTW17059.1 phenylacetate--CoA ligase [Syntrophaceae bacterium]
Ga0105152_100272652	HBE44620.1	85.8	444	62	1	1	444	1	443	4.82e-296	814		N/A	HBE44620.1 phenylacetate--CoA ligase [Deltaproteobacteria bacterium]
Ga0105152_100281241	MBA4396476.1	91.9	432	35	0	1	432	1	432	3.79e-294	808		N/A	MBA4396476.1 phenylacetate--CoA ligase [Syntrophus sp. (in: Bacteria)]
Ga0105152_100287533	MBM4144811.1	98.1	361	7	0	1	361	1	361	4.99e-255	706		N/A	MBM4144811.1 phenylacetate--CoA ligase [Nitrospira sp.]
Ga0105152_100300702	MBP6941785.1	78.9	355	75	0	1	355	85	439	2.94e-215	605		N/A	MBP6941785.1 AMP-binding protein [Syntrophorhabdaceae bacterium]
Ga0105152_100309612	MBP1699141.1	84.4	417	65	0	6	422	5	421	2.88e-263	729		N/A	MBP1699141.1 phenylacetate-coenzyme ligase [Deltaproteobacteria bacterium]
Ga0105152_100319323	MBU1208014.1	97.5	236	6	0	1	236	198	433	1.41e-156	451		N/A	MBU1208014.1 phenylacetate--CoA ligase [Proteobacteria bacterium]
Ga0105152_100324252	MCD6569515.1	68.6	417	131	0	1	417	1	417	8.92e-212	598		N/A	MCD6569515.1 AMP-binding protein [Deltaproteobacteria bacterium]
Ga0105152_100324291	HBH86183.1	79.9	432	87	0	1	432	1	432	7.25e-253	704		N/A	HBH86183.1 phenylacetate--CoA ligase [Syntrophaceae bacterium]
Ga0105152_100324941	PKL65565.1	84.7	426	65	0	1	426	1	426	3.37e-266	737	2013819	Methanomicrobiales archaeon HGW-Methanomicrobiales-3	PKL65565.1 phenylacetate--CoA ligase [Methanomicrobiales archaeon HGW-Methanomicrobiales-3]
Ga0105152_100324942	RPI36666.1	89.4	246	26	0	1	246	1	246	6.14e-158	455	2485498	Methanoregulaceae archaeon	RPI36666.1 phenylacetate--CoA ligase family protein [Methanoregulaceae archaeon]
Ga0105152_100325911	RPI07525.1	87.1	433	56	0	1	433	1	433	2.47e-279	771	2026807	Zetaproteobacteria bacterium	RPI07525.1 phenylacetate--CoA ligase [Zetaproteobacteria bacterium]
Ga0105152_100338121	MBP2670285.1	85.9	646	91	0	6	651	3	648	0	1115		N/A	MBP2670285.1 transporter related [candidate division NC10 bacterium]
Ga0105152_100345822	PIV20672.1	96.8	411	13	0	1	411	39	449	5.23e-302	828	1973969	Deltaproteobacteria bacterium CG03_land_8_20_14_0_80_45_14	PIV20672.1 phenylacetate--CoA ligase [Deltaproteobacteria bacterium CG03_land_8_20_14_0_80_45_14]
Ga0105152_100357572	TFG90835.1	94.2	433	25	0	1	433	1	433	9.43e-300	822	2053509	Candidatus Atribacteria bacterium	TFG90835.1 phenylacetate--CoA ligase family protein [Candidatus Atribacteria bacterium]
Ga0105152_100394392	TDB36135.1	98.5	400	6	0	1	400	1	400	8.97e-280	770	2026735	Deltaproteobacteria bacterium	TDB36135.1 phenylacetate--CoA ligase [Deltaproteobacteria bacterium]
Ga0105152_100395301	HGJ67648.1	84.8	422	64	0	1	422	10	431	4.31e-272	752		N/A	HGJ67648.1 phenylacetate--CoA ligase [bacterium]
Ga0105152_100412451	PKL68184.1	89.3	429	46	0	1	429	1	429	7.7e-281	774	2013817	Methanomicrobiales archaeon HGW-Methanomicrobiales-1	PKL68184.1 phenylacetate--CoA ligase [Methanomicrobiales archaeon HGW-Methanomicrobiales-1]
Ga0105152_100413251	MBU0477899.1	57.7	426	180	0	5	430	6	431	6.55e-180	519		N/A	MBU0477899.1 AMP-binding protein [bacterium]
Ga0105152_100414802	MBN1613699.1	67.6	414	134	0	14	427	4	417	2.35e-200	570		N/A	MBN1613699.1 AMP-binding protein [Deltaproteobacteria bacterium]
Ga0105152_100416183	MBU4355536.1	97.9	242	5	0	1	242	1	242	4.42e-158	455		N/A	MBU4355536.1 AMP-binding protein [Proteobacteria bacterium]
Ga0105152_100416681	MBP2670285.1	83.8	605	98	0	1	605	97	701	0	1021		N/A	MBP2670285.1 transporter related [candidate division NC10 bacterium]
Ga0105152_100420671	PIQ45794.1	52	429	203	3	1	427	1	428	4.07e-148	438	1973961;1973970;1973977	Deltaproteobacteria bacterium CG_4_8_14_3_um_filter_43_13;Deltaproteobacteria bacterium CG06_land_8_20_14_3_00_44_19;Deltaproteobacteria bacterium CG12_big_fil_rev_8_21_14_0_65_43_10	PIQ45794.1 hypothetical protein COW04_05690 [Deltaproteobacteria bacterium CG12_big_fil_rev_8_21_14_0_65_43_10]
Ga0105152_100427692	TRZ76511.1	76	433	104	0	1	433	1	433	3.94e-239	669	2026735	Deltaproteobacteria bacterium	TRZ76511.1 phenylacetate--CoA ligase family protein [Deltaproteobacteria bacterium]
Ga0105152_100428812	PKN60692.1	96.3	356	13	0	1	356	81	436	1.31e-243	677	2013738	Deltaproteobacteria bacterium HGW-Deltaproteobacteria-11	PKN60692.1 phenylacetate--CoA ligase [Deltaproteobacteria bacterium HGW-Deltaproteobacteria-11]
Ga0105152_100438842	HGZ73115.1	82.9	432	74	0	1	432	10	441	2.14e-275	761		N/A	HGZ73115.1 phenylacetate--CoA ligase family protein [Deltaproteobacteria bacterium]
Ga0105152_100445342	MBU2536489.1	82.6	443	77	0	7	449	1	443	6.53e-278	768		N/A	MBU2536489.1 phenylacetate--CoA ligase [Chloroflexi bacterium]
Ga0105152_100453803	OIP89422.1	95.8	405	17	0	1	405	38	442	2.77e-296	813	1805378;1974100	Syntrophaceae bacterium CG2_30_58_14;Syntrophobacterales bacterium CG03_land_8_20_14_0_80_58_14	OIP89422.1 phenylacetate--CoA ligase [Syntrophaceae bacterium CG2_30_58_14]
Ga0105152_100453981	MBS3905872.1	95.8	309	13	0	1	309	124	432	3.57e-213	598		N/A	MBS3905872.1 AMP-binding protein [Syntrophaceae bacterium]
Ga0105152_100478201	OHD72795.1	84.7	432	66	0	1	432	1	432	4.98e-267	739	1802194	Spirochaetes bacterium RBG_13_68_11	OHD72795.1 phenylacetate--CoA ligase [Spirochaetes bacterium RBG_13_68_11]
Ga0105152_100485531	RMG58105.1	69.9	389	116	1	2	389	45	433	1.99e-197	561	2026735	Deltaproteobacteria bacterium	RMG58105.1 phenylacetate--CoA ligase [Deltaproteobacteria bacterium]
Ga0105152_100509782	MBI5409837.1	71.5	435	124	0	1	435	1	435	5.34e-231	649		N/A	MBI5409837.1 AMP-binding protein [Nitrospirae bacterium]
Ga0105152_100511661	MBP1694955.1	85.4	437	64	0	2	438	3	439	1.07e-285	788		N/A	MBP1694955.1 coenzyme synthetase [Deltaproteobacteria bacterium]
Ga0105152_100512332	MBN1236426.1	95.1	432	21	0	3	434	1	432	6.8e-298	818		N/A	MBN1236426.1 phenylacetate--CoA ligase [Methanotrichaceae archaeon]
Ga0105152_100532492	PIV20621.1	84.7	425	65	0	1	425	1	425	3.43e-259	719	1973969	Deltaproteobacteria bacterium CG03_land_8_20_14_0_80_45_14	PIV20621.1 phenylacetate--CoA ligase [Deltaproteobacteria bacterium CG03_land_8_20_14_0_80_45_14]
Ga0105152_100537881	HDY21926.1	89.5	427	45	0	1	427	1	427	5.7e-287	790		N/A	HDY21926.1 phenylacetate--CoA ligase family protein [Deltaproteobacteria bacterium]
Ga0105152_100552111	MBU1149997.1	94.3	385	22	0	1	385	45	429	6.1e-271	747		N/A	MBU1149997.1 phenylacetate--CoA ligase family protein [Proteobacteria bacterium]
Ga0105152_100552242	MBM4140305.1	94.2	395	23	0	1	395	36	430	9.06e-269	742		N/A	MBM4140305.1 phenylacetate--CoA ligase [Nitrospira sp.]
Ga0105152_100569422	MCE5265806.1	93.3	435	29	0	1	435	1	435	3.37e-294	808		N/A	MCE5265806.1 phenylacetate--CoA ligase [Deltaproteobacteria bacterium]
Ga0105152_100578242	MBM4144819.1	96.9	355	11	0	1	355	76	430	3.31e-249	691		N/A	MBM4144819.1 phenylacetate--CoA ligase [Nitrospira sp.]
Ga0105152_100598722	PIV05989.1	93.6	358	23	0	1	358	29	386	1.92e-260	721	1974098;1974100	Syntrophobacterales bacterium CG_4_8_14_3_um_filter_58_8;Syntrophobacterales bacterium CG03_land_8_20_14_0_80_58_14	PIV05989.1 phenylacetate--CoA ligase [Syntrophobacterales bacterium CG03_land_8_20_14_0_80_58_14]
Ga0105152_100652231	MBP1730276.1	76.9	385	89	0	1	385	1	385	4.25e-227	637		N/A	MBP1730276.1 paaK [Deltaproteobacteria bacterium]
Ga0105152_100653901	MBS3907033.1	84.1	395	63	0	1	395	37	431	8.48e-249	692		N/A	MBS3907033.1 AMP-binding protein [Syntrophaceae bacterium]
Ga0105152_100659872	MBN1458267.1	74.1	270	69	1	1	270	168	436	2.38e-139	410		N/A	MBN1458267.1 phenylacetate--CoA ligase [Armatimonadetes bacterium]
Ga0105152_100725501	HGV79377.1	88.6	430	49	0	7	436	1	430	4.92e-286	788		N/A	HGV79377.1 phenylacetate--CoA ligase family protein [Deltaproteobacteria bacterium]
Ga0105152_100732932	MCE5249507.1	82	334	60	0	1	334	99	432	2.44e-203	574		N/A	MCE5249507.1 phenylacetate--CoA ligase [bacterium]
Ga0105152_100735191	MBN2505844.1	76.5	430	101	0	29	458	1	430	1.47e-242	679		N/A	MBN2505844.1 phenylacetate--CoA ligase [Verrucomicrobia bacterium]
Ga0105152_100749972	MBM4340464.1	71.1	415	120	0	5	419	5	419	1.04e-220	622		N/A	MBM4340464.1 phenylacetate--CoA ligase [Deltaproteobacteria bacterium]
Ga0105152_100794821	MBM4140303.1	95.3	429	20	0	1	429	4	432	6.78e-294	807		N/A	MBM4140303.1 phenylacetate--CoA ligase [Nitrospira sp.]
Ga0105152_100797051	NWG04976.1	94.3	247	14	0	1	247	184	430	2.13e-165	474		N/A	NWG04976.1 phenylacetate--CoA ligase [Syntrophaceae bacterium]
Ga0105152_100830881	PIV20621.1	81.3	386	72	0	1	386	1	386	4.67e-235	656	1973969	Deltaproteobacteria bacterium CG03_land_8_20_14_0_80_45_14	PIV20621.1 phenylacetate--CoA ligase [Deltaproteobacteria bacterium CG03_land_8_20_14_0_80_45_14]
Ga0105152_100836191	MCE5249507.1	78.4	430	93	0	1	430	2	431	2.16e-254	707		N/A	MCE5249507.1 phenylacetate--CoA ligase [bacterium]
Ga0105152_100844042	MBM4350586.1	87.1	334	43	0	1	334	114	447	1.61e-220	618		N/A	MBM4350586.1 phenylacetate--CoA ligase [Deltaproteobacteria bacterium]
Ga0105152_100864512	HBH86183.1	85.2	244	36	0	1	244	189	432	1.23e-147	429		N/A	HBH86183.1 phenylacetate--CoA ligase [Syntrophaceae bacterium]
Ga0105152_100868371	MBN1293016.1	78.6	238	51	0	1	238	1	238	3.99e-139	403		N/A	MBN1293016.1 phenylacetate--CoA ligase [Candidatus Latescibacteria bacterium]
Ga0105152_100879432	PIU52928.1	94.4	322	18	0	1	322	98	419	1.26e-214	602	1973972	Deltaproteobacteria bacterium CG07_land_8_20_14_0_80_60_11	PIU52928.1 phenylacetate--CoA ligase [Deltaproteobacteria bacterium CG07_land_8_20_14_0_80_60_11]
Ga0105152_100885532	MBD3242166.1	69	255	78	1	1	254	1	255	8.49e-117	351		N/A	MBD3242166.1 AMP-binding protein [Chitinivibrionales bacterium]
Ga0105152_100899911	HHN42328.1	81.2	383	72	0	1	383	61	443	3.37e-225	632		N/A	HHN42328.1 phenylacetate--CoA ligase [Candidatus Solibacter sp.]
Ga0105152_100911451	MBN2401586.1	83.7	411	67	0	1	411	3	413	4.98e-262	726		N/A	MBN2401586.1 AMP-binding protein [Spirochaetes bacterium]
Ga0105152_100929222	MBU8909981.1	89.2	325	35	0	4	328	1	325	3.31e-216	606		N/A	MBU8909981.1 phenylacetate--CoA ligase [Desulfobacterales bacterium]
Ga0105152_100960311	MCD6153558.1	76	400	96	0	1	400	24	423	7.72e-234	654		N/A	MCD6153558.1 phenylacetate--CoA ligase [Syntrophobacterales bacterium]
Ga0105152_101037531	MBS3906890.1	90.4	356	34	0	1	356	90	445	4.44e-240	669		N/A	MBS3906890.1 phenylacetate--CoA ligase family protein [Syntrophaceae bacterium]
Ga0105152_101041631	MBN1460828.1	82.7	295	51	0	1	295	134	428	1.35e-174	499		N/A	MBN1460828.1 phenylacetate--CoA ligase [Armatimonadetes bacterium]
Ga0105152_101048471	HGE70693.1	88.5	381	43	1	2	382	39	418	5.8e-246	684		N/A	HGE70693.1 phenylacetate--CoA ligase [Candidatus Poribacteria bacterium]
Ga0105152_101064291	MBU4232927.1	96.5	259	9	0	1	259	1	259	1.19e-174	498		N/A	MBU4232927.1 phenylacetate--CoA ligase [Proteobacteria bacterium]
Ga0105152_101132712	MBU2028154.1	97.2	281	8	0	1	281	152	432	5.87e-196	553		N/A	MBU2028154.1 phenylacetate--CoA ligase [Proteobacteria bacterium]
Ga0105152_101172732	HGE69514.1	85.9	313	44	0	1	313	42	354	6.47e-195	551		N/A	HGE69514.1 phenylacetate--CoA ligase [Candidatus Poribacteria bacterium]
Ga0105152_101197352	MBU0908532.1	94.5	256	14	0	1	256	1	256	1.94e-173	495		N/A	MBU0908532.1 phenylacetate--CoA ligase [Proteobacteria bacterium]
Ga0105152_101216951	MBP1700169.1	92.4	354	27	0	1	354	18	371	2.62e-243	676		N/A	MBP1700169.1 paaK [Deltaproteobacteria bacterium]
Ga0105152_101217641	MBU4371715.1	97.5	323	8	0	1	323	1	323	4.13e-237	659		N/A	MBU4371715.1 phenylacetate--CoA ligase [Proteobacteria bacterium]
Ga0105152_101222002	MBN1234503.1	94.6	298	16	0	1	298	1	298	5.37e-206	579		N/A	MBN1234503.1 phenylacetate--CoA ligase [Methanotrichaceae archaeon]
Ga0105152_101258091	MBP1694955.1	84.6	260	40	0	2	261	3	262	1.35e-160	463		N/A	MBP1694955.1 coenzyme synthetase [Deltaproteobacteria bacterium]
Ga0105152_101261542	MBM4144821.1	94.9	198	10	0	1	198	235	432	9.85e-127	374		N/A	MBM4144821.1 phenylacetate--CoA ligase [Nitrospira sp.]
Ga0105152_101341361	MBA4396476.1	85.9	327	46	0	1	327	106	432	1.51e-208	587		N/A	MBA4396476.1 phenylacetate--CoA ligase [Syntrophus sp. (in: Bacteria)]
Ga0105152_101363351	MBP1700169.1	89.6	309	32	0	1	309	131	439	1.34e-201	569		N/A	MBP1700169.1 paaK [Deltaproteobacteria bacterium]
Ga0105152_101365651	PKL68183.1	82.1	229	41	0	1	229	205	433	4.86e-136	399	2013817	Methanomicrobiales archaeon HGW-Methanomicrobiales-1	PKL68183.1 phenylacetate--CoA ligase [Methanomicrobiales archaeon HGW-Methanomicrobiales-1]
Ga0105152_101386431	MBN1613282.1	84	294	47	0	35	328	1	294	1.74e-182	521		N/A	MBN1613282.1 phenylacetate--CoA ligase [Deltaproteobacteria bacterium]
Ga0105152_101479932	MCE5262297.1	93.3	193	13	0	1	193	1	193	5.7e-126	372		N/A	MCE5262297.1 phenylacetate--CoA ligase [Deltaproteobacteria bacterium]
Ga0105152_101498161	MBS3906890.1	94	318	19	0	1	318	31	348	3.88e-230	642		N/A	MBS3906890.1 phenylacetate--CoA ligase family protein [Syntrophaceae bacterium]
Ga0105152_101527591	OGP48828.1	100	308	0	0	1	308	16	323	9.72e-222	615	1797828	Deltaproteobacteria bacterium RBG_13_51_10	OGP48828.1 phenylacetate--CoA ligase, partial [Deltaproteobacteria bacterium RBG_13_51_10]
Ga0105152_101645741	MBE3121676.1	97.7	303	7	0	1	303	83	385	8.44e-218	609		N/A	MBE3121676.1 phenylacetate--CoA ligase [Thermoplasmata archaeon]
Ga0105152_101648041	MBM4331415.1	85.1	295	44	0	1	295	118	412	6.11e-173	496		N/A	MBM4331415.1 phenylacetate--CoA ligase [Deltaproteobacteria bacterium]
Ga0105152_101679632	NWF98165.1	91.1	247	22	0	1	247	1	247	1.61e-160	462		N/A	NWF98165.1 phenylacetate--CoA ligase [Nitrospirae bacterium]
Ga0105152_101719571	MBN1293005.1	81	269	51	0	2	270	16	284	1.38e-159	461		N/A	MBN1293005.1 phenylacetate--CoA ligase [Candidatus Latescibacteria bacterium]
Ga0105152_101748831	HFH49868.1	83.3	293	49	0	1	293	131	423	2.29e-180	514		N/A	HFH49868.1 phenylacetate--CoA ligase family protein [Proteobacteria bacterium]
Ga0105152_101791681	MBE3136892.1	91	290	26	0	1	290	59	348	8.7e-197	556		N/A	MBE3136892.1 AMP-binding protein [Thermoplasmata archaeon]
Ga0105152_101817021	RPI36666.1	84.5	277	43	0	1	277	157	433	1.39e-172	494	2485498	Methanoregulaceae archaeon	RPI36666.1 phenylacetate--CoA ligase family protein [Methanoregulaceae archaeon]
Ga0105152_101844711	WP_012377118.1	81.4	285	53	0	1	285	33	317	5.65e-167	480	107709;452637	Opitutus terrae;Opitutus terrae PB90-1	WP_012377118.1 phenylacetate--CoA ligase [Opitutus terrae]
Ga0105152_101924901	RPJ12640.1	95	179	9	0	1	179	10	188	1.22e-119	350	2049433	Desulfobacteraceae bacterium	RPJ12640.1 phenylacetate--CoA ligase, partial [Desulfobacteraceae bacterium]
Ga0105152_101927831	MBU1184879.1	99.3	278	2	0	1	278	1	278	2.49e-199	561		N/A	MBU1184879.1 phenylacetate--CoA ligase [Proteobacteria bacterium]
Ga0105152_101945231	PKN60692.1	97.8	278	6	0	1	278	81	358	2.01e-196	554	2013738	Deltaproteobacteria bacterium HGW-Deltaproteobacteria-11	PKN60692.1 phenylacetate--CoA ligase [Deltaproteobacteria bacterium HGW-Deltaproteobacteria-11]
Ga0105152_102008881	MCE5251830.1	82.1	240	43	0	4	243	3	242	2.64e-144	413		N/A	MCE5251830.1 phenylacetate--CoA ligase [bacterium]
Ga0105152_102030221	HGV79377.1	93.4	271	18	0	1	271	78	348	1.41e-186	529		N/A	HGV79377.1 phenylacetate--CoA ligase family protein [Deltaproteobacteria bacterium]
Ga0105152_102051001	KAF0154974.1	73.4	256	68	0	1	256	1	256	1.53e-134	396	2052184	Syntrophaceae bacterium	KAF0154974.1 phenylacetate-CoA ligase [Syntrophaceae bacterium]
Ga0105152_102085441	MBM3157586.1	91	267	24	0	1	267	42	308	9.59e-177	504		N/A	MBM3157586.1 phenylacetate--CoA ligase [Chloroflexi bacterium]
Ga0105152_102197411	MCE5249513.1	81.7	219	40	0	1	219	217	435	4.05e-126	374		N/A	MCE5249513.1 phenylacetate--CoA ligase [bacterium]
Ga0105152_102260231	MCE5282551.1	93	257	18	0	1	257	109	365	2.24e-173	495		N/A	MCE5282551.1 phenylacetate--CoA ligase [Deltaproteobacteria bacterium]
Ga0105152_102265281	OGP68600.1	91.8	255	21	0	1	255	53	307	2.13e-170	487	1797837;1797849	Deltaproteobacteria bacterium RBG_16_44_11;Deltaproteobacteria bacterium RBG_19FT_COMBO_43_11	OGP68600.1 phenylacetate--CoA ligase [Deltaproteobacteria bacterium RBG_16_44_11]
Ga0105152_102289461	MBM4278118.1	93.6	219	14	0	1	219	212	430	5.79e-146	424		N/A	MBM4278118.1 phenylacetate--CoA ligase [Deltaproteobacteria bacterium]
Ga0105152_102328841	HGE70693.1	87	253	33	0	1	253	140	392	3.82e-156	451		N/A	HGE70693.1 phenylacetate--CoA ligase [Candidatus Poribacteria bacterium]
Ga0105152_102380871	MBT4504694.1	71.5	249	71	0	1	249	26	274	2.43e-124	364		N/A	MBT4504694.1 AMP-binding protein [Gemmatimonadetes bacterium]
Ga0105152_102394931	HFH50537.1	81.5	249	46	0	1	249	16	264	7.48e-148	429		N/A	HFH50537.1 phenylacetate--CoA ligase family protein [Proteobacteria bacterium]
Ga0105152_102408221	MBE3085763.1	97.6	249	6	0	1	249	40	288	1.63e-176	503		N/A	MBE3085763.1 phenylacetate--CoA ligase [Bacteroidetes bacterium]
Ga0105152_102438271	MBU4449156.1	95.4	237	11	0	1	237	174	410	3.54e-155	447		N/A	MBU4449156.1 phenylacetate--CoA ligase [Proteobacteria bacterium]
Ga0105152_102471241	MBE3089584.1	98.2	221	4	0	1	221	175	395	1.95e-148	429		N/A	MBE3089584.1 phenylacetate--CoA ligase [Actinomycetia bacterium]
Ga0105152_102679952	MBA4397280.1	97	198	6	0	1	198	1	198	8.82e-137	391		N/A	MBA4397280.1 phenylacetate--CoA ligase [Syntrophus sp. (in: Bacteria)]
Ga0105152_102768601	MCE5249507.1	94.8	231	12	0	1	231	82	312	4.81e-156	450		N/A	MCE5249507.1 phenylacetate--CoA ligase [bacterium]
Ga0105152_102805701	MBU4231633.1	98.7	230	3	0	1	230	36	265	4.07e-159	457		N/A	MBU4231633.1 phenylacetate--CoA ligase [Proteobacteria bacterium]
Ga0105152_102901461	MBU0751973.1	93.1	189	13	0	2	190	151	339	1.85e-121	361		N/A	MBU0751973.1 phenylacetate--CoA ligase [Gammaproteobacteria bacterium]
Ga0105152_102995761	RJP57459.1	95.9	222	9	0	1	222	138	359	5.3e-150	434	2026735	Deltaproteobacteria bacterium	RJP57459.1 phenylacetate--CoA ligase [Deltaproteobacteria bacterium]
Ga0105152_102998991	MBN2553486.1	66.4	223	75	0	1	223	141	363	2.08e-99	304		N/A	MBN2553486.1 phenylacetate--CoA ligase [Spirochaetales bacterium]
Ga0105152_103090841	OGP68059.1	96.8	219	7	0	1	219	14	232	4.58e-143	416	1797837	Deltaproteobacteria bacterium RBG_16_44_11	OGP68059.1 phenylacetate--CoA ligase [Deltaproteobacteria bacterium RBG_16_44_11]
Ga0105152_103166381	MCE5265806.1	88.9	199	22	0	1	199	237	435	7.56e-120	357		N/A	MCE5265806.1 phenylacetate--CoA ligase [Deltaproteobacteria bacterium]
Ga0105152_103257841	MBU4232927.1	94.4	214	12	0	1	214	203	416	6.2e-141	410		N/A	MBU4232927.1 phenylacetate--CoA ligase [Proteobacteria bacterium]
Ga0105152_103428191	MBC8183871.1	96.6	208	7	0	1	208	32	239	3.87e-142	414		N/A	MBC8183871.1 phenylacetate--CoA ligase [candidate division KSB1 bacterium]
Ga0105152_103434881	MBU4231528.1	98.1	208	4	0	1	208	20	227	3.38e-142	414		N/A	MBU4231528.1 phenylacetate--CoA ligase [Proteobacteria bacterium]
Ga0105152_103492511	MBM3157586.1	92.2	205	16	0	1	205	84	288	2.98e-132	389		N/A	MBM3157586.1 phenylacetate--CoA ligase [Chloroflexi bacterium]
Ga0105152_103535951	MBN1380414.1	92.2	205	16	0	1	205	117	321	1.9e-137	401		N/A	MBN1380414.1 phenylacetate--CoA ligase [Deltaproteobacteria bacterium]
Ga0105152_103595451	MBU4355545.1	96.5	202	7	0	1	202	102	303	1.11e-137	399		N/A	MBU4355545.1 phenylacetate--CoA ligase [Proteobacteria bacterium]
Ga0105152_103639921	MBP1700699.1	92.1	202	16	0	1	202	8	209	2.18e-135	392		N/A	MBP1700699.1 coenzyme synthetase [Deltaproteobacteria bacterium]
Ga0105152_103657691	NMB79493.1	89.1	201	22	0	1	201	137	337	2.4e-127	375		N/A	NMB79493.1 phenylacetate--CoA ligase [Methanomicrobiales archaeon]
Ga0105152_103658761	MBU1208007.1	96	201	8	0	1	201	75	275	2.22e-134	394		N/A	MBU1208007.1 phenylacetate--CoA ligase [Proteobacteria bacterium]
Ga0105152_103836951	NWG04976.1	96.4	195	7	0	2	196	19	213	1.52e-129	381		N/A	NWG04976.1 phenylacetate--CoA ligase [Syntrophaceae bacterium]
Ga0105152_104100221	MBN2376977.1	81.6	190	35	0	1	190	172	361	1.42e-110	333		N/A	MBN2376977.1 phenylacetate--CoA ligase [Sedimentisphaerales bacterium]
Ga0105152_104251611	MCE5249513.1	92.3	181	14	0	1	181	255	435	1.2e-108	327		N/A	MCE5249513.1 phenylacetate--CoA ligase [bacterium]
Ga0105152_104306351	HFH49859.1	93.5	185	12	0	1	185	113	297	6.95e-121	358		N/A	HFH49859.1 phenylacetate--CoA ligase [Proteobacteria bacterium]
Ga0105152_104313321	MCE5212084.1	88.6	185	21	0	1	185	77	261	3.28e-111	334		N/A	MCE5212084.1 phenylacetate--CoA ligase [Deltaproteobacteria bacterium]
Ga0105152_104386111	TFG90835.1	92.3	183	14	0	1	183	117	299	6.26e-116	346	2053509	Candidatus Atribacteria bacterium	TFG90835.1 phenylacetate--CoA ligase family protein [Candidatus Atribacteria bacterium]
Ga0105152_104676431	OGV66926.1	85.9	177	25	0	2	178	94	270	2.87e-105	319	1798580;1798582	Lentisphaerae bacterium RIFOXYB12_FULL_60_10;Lentisphaerae bacterium RIFOXYC12_FULL_60_16	OGV66926.1 phenylacetate--CoA ligase [Lentisphaerae bacterium RIFOXYC12_FULL_60_16]
Ga0105152_104962441	MBE0479873.1	81.4	172	32	0	1	172	104	275	3.22e-98	300		N/A	MBE0479873.1 phenylacetate--CoA ligase [Dehalococcoidia bacterium]
Ga0105152_105056351	TDB36129.1	96.5	172	6	0	1	172	208	379	3.62e-114	341	2026735	Deltaproteobacteria bacterium	TDB36129.1 phenylacetate--CoA ligase family protein [Deltaproteobacteria bacterium]
Ga0105158_100002121	HGJ23752.1	100	429	0	0	1	429	1	429	6.27e-315	860		N/A	HGJ23752.1 phenylacetate--CoA ligase family protein [Deltaproteobacteria bacterium]
Ga0105158_100064410	HGI74781.1	99.8	432	1	0	1	432	1	432	0	871		N/A	HGI74781.1 phenylacetate--CoA ligase family protein [Candidatus Caldatribacterium californiense]
Ga0105158_10008609	RLI43835.1	84.3	428	67	0	1	428	1	428	2.87e-264	732	2026714	Candidatus Bathyarchaeota archaeon	RLI43835.1 phenylacetate--CoA ligase [Candidatus Bathyarchaeota archaeon]
Ga0105158_100117010	NHW44927.1	90.7	353	33	0	29	381	1	353	2.3e-228	636		N/A	NHW44927.1 phenylacetate--CoA ligase [Candidatus Verstraetearchaeota archaeon]
Ga0105158_10012596	HGT90813.1	100	408	0	0	33	440	1	408	0	843		N/A	HGT90813.1 phenylacetate--CoA ligase family protein [Thermoprotei archaeon]
Ga0105158_10018669	HGJ35448.1	100	298	0	0	1	298	1	298	4.36e-216	599		N/A	HGJ35448.1 phenylacetate--CoA ligase family protein [Caldimicrobium sp.]
Ga0105158_10041262	OQA89166.1	36.7	439	260	13	3	433	2	430	5.08e-69	236	1866925	bacterium ADurb.Bin236	OQA89166.1 Phenylacetate-coenzyme A ligase [bacterium ADurb.Bin236]
Ga0105158_10050613	HGJ34906.1	100	424	0	0	1	424	1	424	7.86e-308	842		N/A	HGJ34906.1 phenylacetate--CoA ligase family protein [Caldimicrobium sp.]
Ga0105158_10104696	HGU59867.1	96.1	207	8	0	1	207	112	318	3.05e-143	416		N/A	HGU59867.1 phenylacetate--CoA ligase family protein [Geoglobus ahangari]
Ga0105158_10143371	HGI74293.1	100	217	0	0	18	234	1	217	7.62e-156	441		N/A	HGI74293.1 phenylacetate--CoA ligase family protein [Candidatus Caldatribacterium californiense]
Ga0105158_10156851	HGK13107.1	78.3	337	73	0	1	337	1	337	1.25e-199	561		N/A	HGK13107.1 phenylacetate--CoA ligase family protein [Candidatus Bathyarchaeota archaeon]
Ga0105158_10185512	TDA34557.1	86.2	435	60	0	9	443	2	436	1.58e-299	822	2546570;2546571	Candidatus Nezhaarchaeota archaeon WYZ-LMO7;Candidatus Nezhaarchaeota archaeon WYZ-LMO8	TDA34557.1 phenylacetate--CoA ligase family protein [Candidatus Nezhaarchaeota archaeon WYZ-LMO8]
Ga0105158_10186032	TDA28099.1	98.3	359	6	0	1	359	77	435	1.79e-253	702	2250530	Archaeoglobi archaeon	TDA28099.1 phenylacetate--CoA ligase [Archaeoglobi archaeon]
Ga0105158_10187663	HGV98726.1	100	215	0	0	1	215	1	215	5.43e-153	433		N/A	HGV98726.1 phenylacetate--CoA ligase family protein [Caldimicrobium sp.]
Ga0105158_10220713	RLF21554.1	68.8	240	75	0	3	242	2	241	5.06e-121	362	2250277	Thermoprotei archaeon	RLF21554.1 phenylacetate--CoA ligase family protein [Thermoprotei archaeon]
Ga0105158_10242362	NHW22921.1	95.7	329	14	0	1	329	107	435	2.94e-228	637		N/A	NHW22921.1 phenylacetate--CoA ligase [Archaeoglobales archaeon]
Ga0105158_10342061	TDA28953.1	95.3	234	11	0	1	234	198	431	4.93e-156	450	2250530	Archaeoglobi archaeon	TDA28953.1 phenylacetate--CoA ligase [Archaeoglobi archaeon]
Ga0105158_10453192	HHP82301.1	95.8	284	12	0	1	284	14	297	8.45e-201	560		N/A	HHP82301.1 phenylacetate--CoA ligase family protein [Ignisphaera aggregans]
Ga0105158_10464172	GBC68474.1	62	213	80	1	1	213	223	434	7.99e-86	271	2035437	archaeon HR01	GBC68474.1 Phenylacetate-coenzyme A ligase [archaeon HR01]
Ga0105158_10552491	MBS7626137.1	70	297	88	1	2	298	73	368	8.71e-152	442		N/A	MBS7626137.1 phenylacetate--CoA ligase [Candidatus Bathyarchaeota archaeon]
Ga0105158_10597491	HGQ85513.1	96.8	281	9	0	1	281	65	345	2.46e-195	551		N/A	HGQ85513.1 phenylacetate--CoA ligase family protein [Thermodesulfobacterium geofontis]
Ga0105158_10653881	MCC6057873.1	81.5	265	49	0	1	265	34	298	5.22e-160	461		N/A	MCC6057873.1 phenylacetate--CoA ligase [Desulfurococcaceae archaeon]
Ga0105158_10653891	MCC6017071.1	78.9	265	56	0	1	265	33	297	2.32e-156	452		N/A	MCC6017071.1 phenylacetate--CoA ligase [Desulfurococcaceae archaeon]
Ga0105158_10767461	NHW88873.1	97.9	238	5	0	1	238	110	347	2.7e-168	480		N/A	NHW88873.1 phenylacetate--CoA ligase family protein [Archaeoglobales archaeon]
Ga0105158_11047541	HGJ35448.1	94.8	194	10	0	1	194	52	245	1.84e-128	373		N/A	HGJ35448.1 phenylacetate--CoA ligase family protein [Caldimicrobium sp.]
Ga0115026_1000013011	MBP1694955.1	100	441	0	0	1	441	1	441	0	905		N/A	MBP1694955.1 coenzyme synthetase [Deltaproteobacteria bacterium]
Ga0115026_100002306	MBS1238853.1	99.8	450	1	0	1	450	1	450	0	899		N/A	MBS1238853.1 Coenzyme synthetase-like protein [Deltaproteobacteria bacterium]
Ga0115026_100008093	MBP1698173.1	100	414	0	0	19	432	1	414	1.75e-306	838		N/A	MBP1698173.1 Phenylacetate--CoA ligase [Deltaproteobacteria bacterium]
Ga0115026_100010255	NTW16893.1	94.6	423	23	0	1	423	11	433	1.33e-285	786		N/A	NTW16893.1 phenylacetate--CoA ligase [Syntrophaceae bacterium]
Ga0115026_100012656	HGV33156.1	78.9	431	91	0	1	431	1	431	7.47e-251	699		N/A	HGV33156.1 phenylacetate--CoA ligase [Candidatus Omnitrophica bacterium]
Ga0115026_100013901	MBS1112325.1	98.6	208	3	0	1	208	1	208	1.67e-137	402		N/A	MBS1112325.1 phenylacetate-CoA ligase [Nitrospirae bacterium]
Ga0115026_100013909	MBM4144819.1	89.3	430	46	0	1	430	1	430	3.95e-279	770		N/A	MBM4144819.1 phenylacetate--CoA ligase [Nitrospira sp.]
Ga0115026_100014193	MBP1694955.1	86.1	440	61	0	5	444	1	440	2.85e-287	792		N/A	MBP1694955.1 coenzyme synthetase [Deltaproteobacteria bacterium]
Ga0115026_100021456	UCD82564.1	82.5	439	77	0	5	443	4	442	3.4e-283	781	2044940	Desulfobacterales bacterium	UCD82564.1 MAG: phenylacetate--CoA ligase family protein [Desulfobacterales bacterium]
Ga0115026_100021805	MBP1730561.1	99.5	437	2	0	1	437	1	437	0	876		N/A	MBP1730561.1 Phenylacetate--CoA ligase [Deltaproteobacteria bacterium]
Ga0115026_100024995	HFT97110.1	84.5	426	66	0	13	438	1	426	4.14e-266	737		N/A	HFT97110.1 phenylacetate--CoA ligase [Candidatus Bathyarchaeota archaeon]
Ga0115026_100029656	OPZ43555.1	89.8	451	46	0	1	451	11	461	3.58e-307	843	1852879	Euryarchaeota archaeon ADurb.BinA087	OPZ43555.1 acyl-CoA synthetase [Euryarchaeota archaeon ADurb.BinA087]
Ga0115026_100046913	MBI5579168.1	88.9	433	48	0	1	433	1	433	1e-278	769		N/A	MBI5579168.1 phenylacetate--CoA ligase [Deltaproteobacteria bacterium]
Ga0115026_100051604	NWF93292.1	87.1	449	58	0	1	449	1	449	2.07e-302	830		N/A	NWF93292.1 phenylacetate--CoA ligase family protein [Syntrophaceae bacterium]
Ga0115026_100051607	MBP1700169.1	81.8	439	80	0	8	446	1	439	2.05e-269	746		N/A	MBP1700169.1 paaK [Deltaproteobacteria bacterium]
Ga0115026_100063832	OPY74805.1	74.3	448	115	0	24	471	8	455	9.49e-260	724	1811704	Syntrophorhabdus sp. PtaU1.Bin058	OPY74805.1 Phenylacetate-coenzyme A ligase [Syntrophorhabdus sp. PtaU1.Bin058]
Ga0115026_100068722	MBX3642013.1	85.3	435	64	0	1	435	1	435	7.66e-268	742		N/A	MBX3642013.1 phenylacetate--CoA ligase [Rubrivivax sp.]
Ga0115026_100070364	NWF98165.1	91.9	432	35	0	1	432	1	432	2.85e-289	796		N/A	NWF98165.1 phenylacetate--CoA ligase [Nitrospirae bacterium]
Ga0115026_100077981	MBS1243344.1	92.4	289	22	0	1	289	130	418	2.33e-187	531		N/A	MBS1243344.1 Phenylacetate--CoA ligase [Nitrospirae bacterium]
Ga0115026_100081693	RPI07525.1	95.4	433	20	0	1	433	1	433	4.01e-301	826	2026807	Zetaproteobacteria bacterium	RPI07525.1 phenylacetate--CoA ligase [Zetaproteobacteria bacterium]
Ga0115026_100083914	MBP1731193.1	100	423	0	0	1	423	6	428	0	874		N/A	MBP1731193.1 coenzyme synthetase [Deltaproteobacteria bacterium]
Ga0115026_100094474	MBE0604791.1	81.5	432	80	0	28	459	1	432	5.91e-257	716		N/A	MBE0604791.1 phenylacetate--CoA ligase [Deltaproteobacteria bacterium]
Ga0115026_100095821	MBS1125560.1	87	277	36	0	1	277	1	277	1.45e-175	502		N/A	MBS1125560.1 phenylacetate-CoA ligase [Nitrospirae bacterium]
Ga0115026_100101425	MBS1125266.1	91	432	39	0	1	432	1	432	2.61e-285	786		N/A	MBS1125266.1 Phenylacetate--CoA ligase [Nitrospirae bacterium]
Ga0115026_100107594	HGT60360.1	77.4	354	80	0	1	354	8	361	5.66e-201	569		N/A	HGT60360.1 phenylacetate--CoA ligase family protein [Desulfobacteraceae bacterium]
Ga0115026_100113402	OGO02090.1	84	430	69	0	1	430	1	430	3.01e-267	740	1797629	Chloroflexi bacterium RBG_13_53_26	OGO02090.1 hypothetical protein A2Y72_05790 [Chloroflexi bacterium RBG_13_53_26]
Ga0115026_100118942	MBS1125560.1	100	447	0	0	1	447	1	447	0	884		N/A	MBS1125560.1 phenylacetate-CoA ligase [Nitrospirae bacterium]
Ga0115026_100119902	CAG0959535.1	81.4	435	81	0	1	435	1	435	2.33e-262	728	1891238	Burkholderiales bacterium	CAG0959535.1 phenylacetate-CoA ligase [Burkholderiales bacterium]
Ga0115026_100124075	MBS1125266.1	93.8	209	13	0	1	209	1	209	2.69e-134	394		N/A	MBS1125266.1 Phenylacetate--CoA ligase [Nitrospirae bacterium]
Ga0115026_100125891	TFG44494.1	88.4	448	52	0	1	448	1	448	6.65e-287	791	2282155	Syntrophobacterales bacterium	TFG44494.1 phenylacetate--CoA ligase [Syntrophobacterales bacterium]
Ga0115026_100126592	MBW1667691.1	76.9	438	101	0	5	442	7	444	3.72e-256	713	2026735	Deltaproteobacteria bacterium	MBW1667691.1 phenylacetate--CoA ligase family protein [Deltaproteobacteria bacterium]
Ga0115026_100135485	HHS67883.1	74.9	390	98	0	1	390	36	425	3.32e-220	619		N/A	HHS67883.1 phenylacetate--CoA ligase family protein [Chloroflexi bacterium]
Ga0115026_100137832	HGC50214.1	71.8	439	123	1	1	438	1	439	3.81e-235	659		N/A	HGC50214.1 phenylacetate--CoA ligase family protein [Candidatus Bathyarchaeota archaeon]
Ga0115026_100140063	MBS3920598.1	87.2	447	56	1	1	446	1	447	3.05e-301	827		N/A	MBS3920598.1 phenylacetate--CoA ligase family protein [Deltaproteobacteria bacterium]
Ga0115026_100147921	MBS1112325.1	91.1	237	21	0	1	237	196	432	3.75e-147	427		N/A	MBS1112325.1 phenylacetate-CoA ligase [Nitrospirae bacterium]
Ga0115026_100156323	NTW17059.1	95.9	435	18	0	1	435	1	435	2.42e-303	832		N/A	NTW17059.1 phenylacetate--CoA ligase [Syntrophaceae bacterium]
Ga0115026_100169783	MBP1741435.1	100	362	0	0	1	362	1	362	3.74e-272	750		N/A	MBP1741435.1 paaK [Deltaproteobacteria bacterium]
Ga0115026_100174941	NJD56080.1	91.1	394	35	0	1	394	39	432	6.14e-258	715		N/A	NJD56080.1 phenylacetate--CoA ligase [Nitrospirae bacterium]
Ga0115026_100175392	OGP89688.1	85.5	433	63	0	1	433	1	433	4.98e-279	770	1797839	Deltaproteobacteria bacterium RBG_16_48_10	OGP89688.1 phenylacetate--CoA ligase [Deltaproteobacteria bacterium RBG_16_48_10]
Ga0115026_100187581	OGP99122.1	84.6	423	65	0	8	430	2	424	8.66e-266	736	1797850	Deltaproteobacteria bacterium RBG_19FT_COMBO_46_12	OGP99122.1 hypothetical protein A2026_18600 [Deltaproteobacteria bacterium RBG_19FT_COMBO_46_12]
Ga0115026_100188951	OGP89688.1	82	300	54	0	1	300	1	300	3.08e-182	519	1797839	Deltaproteobacteria bacterium RBG_16_48_10	OGP89688.1 phenylacetate--CoA ligase [Deltaproteobacteria bacterium RBG_16_48_10]
Ga0115026_100193323	MBS1236991.1	99.8	444	1	0	1	444	1	444	0	909		N/A	MBS1236991.1 paaK [Deltaproteobacteria bacterium]
Ga0115026_100193951	MBI5579168.1	91.9	247	20	0	1	247	1	247	2.24e-158	456		N/A	MBI5579168.1 phenylacetate--CoA ligase [Deltaproteobacteria bacterium]
Ga0115026_100198652	RMG58937.1	87	430	56	0	3	432	7	436	1.22e-268	744	2026735	Deltaproteobacteria bacterium	RMG58937.1 phenylacetate--CoA ligase family protein [Deltaproteobacteria bacterium]
Ga0115026_100204482	KAA0006199.1	78.3	434	93	1	1	434	1	433	2e-253	705	1906666	Thermoplasmata archaeon	KAA0006199.1 phenylacetate--CoA ligase [Thermoplasmata archaeon]
Ga0115026_100204522	OGP96817.1	87.3	425	54	0	1	425	7	431	8.4e-273	754	1797838	Deltaproteobacteria bacterium RBG_16_47_11	OGP96817.1 hypothetical protein A2157_03315 [Deltaproteobacteria bacterium RBG_16_47_11]
Ga0115026_100208724	MBP1700506.1	99.7	393	1	0	39	431	62	454	4.71e-284	783		N/A	MBP1700506.1 coenzyme synthetase [Deltaproteobacteria bacterium]
Ga0115026_100211742	OGP96817.1	89.6	425	44	0	1	425	7	431	1.12e-277	766	1797838	Deltaproteobacteria bacterium RBG_16_47_11	OGP96817.1 hypothetical protein A2157_03315 [Deltaproteobacteria bacterium RBG_16_47_11]
Ga0115026_100212782	MBS1114407.1	100	432	0	0	1	432	1	432	1.87e-310	849		N/A	MBS1114407.1 Phenylacetate--CoA ligase [Nitrospirae bacterium]
Ga0115026_100226154	MBP1730276.1	99.3	434	3	0	1	434	1	434	0	885		N/A	MBP1730276.1 paaK [Deltaproteobacteria bacterium]
Ga0115026_100230703	NYT05956.1	76.6	428	100	0	3	430	5	432	4.1e-248	692		N/A	NYT05956.1 phenylacetate--CoA ligase [Methanomicrobiales archaeon]
Ga0115026_100243753	MBP1726724.1	96.5	431	15	0	3	433	1	431	2.88e-305	837		N/A	MBP1726724.1 phenylacetate--CoA ligase [Deltaproteobacteria bacterium]
Ga0115026_100252821	HBH86706.1	74.7	198	49	1	1	197	83	280	8.65e-105	313		N/A	HBH86706.1 phenylacetate--CoA ligase [Syntrophaceae bacterium]
Ga0115026_100268221	WP_011984367.1	86.3	256	35	0	1	256	1	256	4.73e-156	451	404589	Anaeromyxobacter sp. Fw109-5	WP_011984367.1 phenylacetate--CoA ligase [Anaeromyxobacter sp. Fw109-5]
Ga0115026_100270314	MBU2028154.1	86.6	432	58	0	1	432	1	432	3.78e-278	768		N/A	MBU2028154.1 phenylacetate--CoA ligase [Proteobacteria bacterium]
Ga0115026_100279972	MBP8695454.1	82.1	420	75	0	3	422	1	420	4.44e-253	703		N/A	MBP8695454.1 AMP-binding protein [Syntrophobacterales bacterium]
Ga0115026_100281703	NTV32853.1	99.8	442	1	0	2	443	1	442	0	907		N/A	NTV32853.1 phenylacetate--CoA ligase [Deltaproteobacteria bacterium]
Ga0115026_100282813	OGQ07665.1	92.9	449	32	0	1	449	1	449	2.00e-315	863	1797850	Deltaproteobacteria bacterium RBG_19FT_COMBO_46_12	OGQ07665.1 phenylacetate--CoA ligase [Deltaproteobacteria bacterium RBG_19FT_COMBO_46_12]
Ga0115026_100285324	MBP1723937.1	92.1	227	18	0	1	227	1	227	2.47e-146	422		N/A	MBP1723937.1 paaK [Deltaproteobacteria bacterium]
Ga0115026_100301031	NJD56080.1	95.4	241	11	0	11	251	1	241	7.67e-160	460		N/A	NJD56080.1 phenylacetate--CoA ligase [Nitrospirae bacterium]
Ga0115026_100309621	NTW17118.1	93.2	322	22	0	1	322	1	322	2.2e-222	618		N/A	NTW17118.1 phenylacetate--CoA ligase [Syntrophaceae bacterium]
Ga0115026_100326631	HGC50214.1	72.5	411	113	0	4	414	5	415	1.36e-226	637		N/A	HGC50214.1 phenylacetate--CoA ligase family protein [Candidatus Bathyarchaeota archaeon]
Ga0115026_100347762	MBP1725098.1	100	214	0	0	1	214	1	214	3.2e-144	420		N/A	MBP1725098.1 paaK-1 [Deltaproteobacteria bacterium]
Ga0115026_100364493	KAF0103655.1	86.9	443	58	0	1	443	1	443	2.11e-281	777	1869227	bacterium	KAF0103655.1 coenzyme synthetase [bacterium]
Ga0115026_100374721	MBK9325311.1	84.8	290	44	0	1	290	1	290	2.78e-180	514		N/A	MBK9325311.1 phenylacetate--CoA ligase [Hydrogenophilales bacterium]
Ga0115026_100374723	MBP8284459.1	91.9	357	29	0	1	357	89	445	4.74e-237	661		N/A	MBP8284459.1 phenylacetate--CoA ligase [Chromatiaceae bacterium]
Ga0115026_100379412	HGT60360.1	73.3	431	115	0	1	431	8	438	3.97e-236	662		N/A	HGT60360.1 phenylacetate--CoA ligase family protein [Desulfobacteraceae bacterium]
Ga0115026_100391793	NTV54030.1	96.9	194	6	0	1	194	173	366	2.58e-132	385		N/A	NTV54030.1 phenylacetate--CoA ligase [Syntrophaceae bacterium]
Ga0115026_100391794	OPY06233.1	89.1	221	24	0	1	221	1	221	3.08e-139	407	1811716	Syntrophaceae bacterium PtaB.Bin038	OPY06233.1 Phenylacetate-coenzyme A ligase [Syntrophaceae bacterium PtaB.Bin038]
Ga0115026_100412143	TFG90835.1	92.4	433	33	0	1	433	1	433	6.35e-298	818	2053509	Candidatus Atribacteria bacterium	TFG90835.1 phenylacetate--CoA ligase family protein [Candidatus Atribacteria bacterium]
Ga0115026_100412681	OGP67185.1	81.9	415	75	0	1	415	1	415	6.95e-248	690	1797831	Deltaproteobacteria bacterium RBG_13_53_10	OGP67185.1 hypothetical protein A2170_14960 [Deltaproteobacteria bacterium RBG_13_53_10]
Ga0115026_100417711	MBI5000955.1	62.4	330	123	1	1	330	102	430	1.45e-145	427		N/A	MBI5000955.1 phenylacetate--CoA ligase [Euryarchaeota archaeon]
Ga0115026_100429672	MBP2669661.1	95.6	427	17	1	1	425	1	427	2.83e-286	788		N/A	MBP2669661.1 coenzyme synthetase [Deltaproteobacteria bacterium]
Ga0115026_100437752	MBP1725287.1	99.6	266	1	0	1	266	172	437	9.4e-183	519		N/A	MBP1725287.1 padJ2 [Deltaproteobacteria bacterium]
Ga0115026_100443081	NWF56995.1	91.7	204	17	0	1	204	232	435	1.36e-131	387		N/A	NWF56995.1 phenylacetate--CoA ligase [Syntrophaceae bacterium]
Ga0115026_100466262	MBP1714867.1	76.4	433	102	0	1	433	1	433	7.12e-249	694		N/A	MBP1714867.1 phenylacetate-coenzyme ligase [Deltaproteobacteria bacterium]
Ga0115026_100469452	ODS98766.1	80.7	431	82	1	15	444	20	450	5.06e-249	695	1660104	Lautropia sp. SCN 69-89	ODS98766.1 phenylacetate--CoA ligase [Lautropia sp. SCN 69-89]
Ga0115026_100475441	MBM4144819.1	88.3	351	41	0	1	351	1	351	4.67e-227	635		N/A	MBM4144819.1 phenylacetate--CoA ligase [Nitrospira sp.]
Ga0115026_100536081	RMG58937.1	88.9	252	28	0	3	254	7	258	1.89e-157	454	2026735	Deltaproteobacteria bacterium	RMG58937.1 phenylacetate--CoA ligase family protein [Deltaproteobacteria bacterium]
Ga0115026_100561621	MBM4331416.1	79.2	289	60	0	1	289	6	294	5.47e-174	498		N/A	MBM4331416.1 phenylacetate--CoA ligase [Deltaproteobacteria bacterium]
Ga0115026_100561622	OGP67185.1	87.4	406	51	0	1	406	7	412	2.48e-254	706	1797831	Deltaproteobacteria bacterium RBG_13_53_10	OGP67185.1 hypothetical protein A2170_14960 [Deltaproteobacteria bacterium RBG_13_53_10]
Ga0115026_100562261	MBS1114399.1	95	281	14	0	1	281	153	433	3.88e-185	526		N/A	MBS1114399.1 phenylacetate-CoA ligase [Nitrospirae bacterium]
Ga0115026_100566842	KPK88518.1	92.5	428	32	0	10	437	1	428	1.77e-297	816	1703399	Deltaproteobacteria bacterium SM23_61	KPK88518.1 phenylacetate--CoA ligase [Deltaproteobacteria bacterium SM23_61]
Ga0115026_100576471	HGO59372.1	87.3	229	29	0	1	229	1	229	2.99e-140	410		N/A	HGO59372.1 phenylacetate--CoA ligase [Betaproteobacteria bacterium]
Ga0115026_100607012	HGZ73115.1	85.1	296	44	0	6	301	9	304	1.92e-192	545		N/A	HGZ73115.1 phenylacetate--CoA ligase family protein [Deltaproteobacteria bacterium]
Ga0115026_100612873	NPV04334.1	95.4	435	20	0	1	435	1	435	9.87e-303	830		N/A	NPV04334.1 phenylacetate--CoA ligase [Syntrophaceae bacterium]
Ga0115026_100638371	KAF0103655.1	87.7	407	50	0	1	407	37	443	4.32e-260	721	1869227	bacterium	KAF0103655.1 coenzyme synthetase [bacterium]
Ga0115026_100641713	TFG44494.1	84.7	196	30	0	40	235	1	196	5.67e-115	346	2282155	Syntrophobacterales bacterium	TFG44494.1 phenylacetate--CoA ligase [Syntrophobacterales bacterium]
Ga0115026_100645951	OEU63453.1	73.1	386	102	1	1	386	55	438	1.18e-209	593	1869300	Desulfobacterales bacterium S5133MH16	OEU63453.1 phenylacetate--CoA ligase [Desulfobacterales bacterium S5133MH16]
Ga0115026_100665723	MBI5848783.1	94.1	188	11	0	1	188	1	188	2.67e-121	360		N/A	MBI5848783.1 phenylacetate--CoA ligase [Nitrospirae bacterium]
Ga0115026_100666562	NTV00892.1	95.9	392	16	0	1	392	24	415	6.93e-280	769		N/A	NTV00892.1 phenylacetate--CoA ligase [Methanoregulaceae archaeon]
Ga0115026_100695022	KPK88518.1	80.1	427	85	0	5	431	1	427	3.59e-261	724	1703399	Deltaproteobacteria bacterium SM23_61	KPK88518.1 phenylacetate--CoA ligase [Deltaproteobacteria bacterium SM23_61]
Ga0115026_100754741	NTW58257.1	93.6	219	14	0	1	219	229	447	1.36e-138	405		N/A	NTW58257.1 phenylacetate--CoA ligase [Nitrospirae bacterium]
Ga0115026_100755313	NJD56080.1	79.9	189	38	0	1	189	1	189	9.37e-102	310		N/A	NJD56080.1 phenylacetate--CoA ligase [Nitrospirae bacterium]
Ga0115026_100756072	RMG58937.1	75.8	430	104	0	9	438	7	436	3.4e-242	677	2026735	Deltaproteobacteria bacterium	RMG58937.1 phenylacetate--CoA ligase family protein [Deltaproteobacteria bacterium]
Ga0115026_100773112	MBP1722213.1	97.4	423	11	0	1	423	1	423	9.08e-302	827		N/A	MBP1722213.1 phenylacetate-CoA ligase [Deltaproteobacteria bacterium]
Ga0115026_100785513	MBS1136055.1	99.7	339	1	0	1	339	1	339	1.51e-247	686		N/A	MBS1136055.1 phenylacetate-CoA ligase [Proteobacteria bacterium]
Ga0115026_100791582	NTW58257.1	92.6	244	18	0	1	244	204	447	4.46e-156	451		N/A	NTW58257.1 phenylacetate--CoA ligase [Nitrospirae bacterium]
Ga0115026_100792851	MCE2645790.1	85.3	421	62	0	1	421	56	476	1.47e-276	765		N/A	MCE2645790.1 phenylacetate--CoA ligase family protein [Burkholderiaceae bacterium]
Ga0115026_100799012	RKY71138.1	67.4	429	139	1	15	442	1	429	1.26e-211	600	2053570	Candidatus Latescibacteria bacterium	RKY71138.1 phenylacetate--CoA ligase family protein [Candidatus Latescibacteria bacterium]
Ga0115026_100815252	MBS1114399.1	100	429	0	0	1	429	1	429	8.19e-311	850		N/A	MBS1114399.1 phenylacetate-CoA ligase [Nitrospirae bacterium]
Ga0115026_100851961	MBS1125560.1	93.9	330	20	0	8	337	1	330	2.46e-227	635		N/A	MBS1125560.1 phenylacetate-CoA ligase [Nitrospirae bacterium]
Ga0115026_100860601	MCD6385431.1	75.5	200	49	0	1	200	1	200	3.61e-105	319		N/A	MCD6385431.1 phenylacetate--CoA ligase [Candidatus Sumerlaeota bacterium]
Ga0115026_100865231	NBU88420.1	80.6	382	71	2	1	379	89	470	2.92e-228	641		N/A	NBU88420.1 phenylacetate--CoA ligase family protein [Betaproteobacteria bacterium]
Ga0115026_100876481	HFH49859.1	77.1	433	99	0	1	433	1	433	8e-249	694		N/A	HFH49859.1 phenylacetate--CoA ligase [Proteobacteria bacterium]
Ga0115026_100876511	HDQ05364.1	79	214	44	1	1	214	222	434	2.34e-118	353		N/A	HDQ05364.1 phenylacetate--CoA ligase family protein [Candidatus Bathyarchaeota archaeon]
Ga0115026_100880651	MBP2668913.1	100	379	0	0	1	379	54	432	1.08e-270	746		N/A	MBP2668913.1 phenylacetate-CoA ligase [Deltaproteobacteria bacterium]
Ga0115026_100897512	NTW57972.1	88.1	385	46	0	1	385	1	385	2.69e-247	687		N/A	NTW57972.1 phenylacetate--CoA ligase [Nitrospirae bacterium]
Ga0115026_100908102	NTW17606.1	90.2	418	41	0	1	418	1	418	3.14e-279	769		N/A	NTW17606.1 phenylacetate--CoA ligase [Syntrophaceae bacterium]
Ga0115026_100915551	HDY21806.1	89.6	327	34	0	1	327	123	449	2.35e-221	620		N/A	HDY21806.1 phenylacetate--CoA ligase family protein [Deltaproteobacteria bacterium]
Ga0115026_100958491	NJD56727.1	96.8	339	11	0	1	339	95	433	3.31e-234	652		N/A	NJD56727.1 phenylacetate--CoA ligase [Nitrospirae bacterium]
Ga0115026_100972412	NWF98165.1	91.4	421	36	0	1	421	1	421	1.27e-282	778		N/A	NWF98165.1 phenylacetate--CoA ligase [Nitrospirae bacterium]
Ga0115026_101010533	MBI5579168.1	87.1	210	27	0	1	210	223	432	1.07e-122	364		N/A	MBI5579168.1 phenylacetate--CoA ligase [Deltaproteobacteria bacterium]
Ga0115026_101011611	MCE5298287.1	88.3	452	53	0	3	454	1	452	2.71e-300	825		N/A	MCE5298287.1 coenzyme F390 synthetase [Methanoregulaceae archaeon]
Ga0115026_101014491	HAA02297.1	89.5	437	46	0	1	437	1	437	1.4e-285	787		N/A	HAA02297.1 phenylacetate--CoA ligase [Syntrophobacteraceae bacterium]
Ga0115026_101015582	NWF93292.1	87.5	449	56	0	1	449	1	449	2.75e-307	843		N/A	NWF93292.1 phenylacetate--CoA ligase family protein [Syntrophaceae bacterium]
Ga0115026_101023822	KPK88518.1	89.5	428	45	0	10	437	1	428	1.22e-290	799	1703399	Deltaproteobacteria bacterium SM23_61	KPK88518.1 phenylacetate--CoA ligase [Deltaproteobacteria bacterium SM23_61]
Ga0115026_101046843	OFX24910.1	77.7	283	63	0	9	291	11	293	5.27e-161	465	1797238	Anaeromyxobacter sp. RBG_16_69_14	OFX24910.1 phenylacetate--CoA ligase [Anaeromyxobacter sp. RBG_16_69_14]
Ga0115026_101060031	NMB79493.1	87.4	428	54	0	7	434	1	428	4.43e-277	765		N/A	NMB79493.1 phenylacetate--CoA ligase [Methanomicrobiales archaeon]
Ga0115026_101093681	NMC10174.1	92	226	18	0	3	228	1	226	4.2e-146	425		N/A	NMC10174.1 phenylacetate--CoA ligase [Methanothrix sp.]
Ga0115026_101122323	MBM3157586.1	91.3	380	33	0	1	380	63	442	2.98e-250	695		N/A	MBM3157586.1 phenylacetate--CoA ligase [Chloroflexi bacterium]
Ga0115026_101130201	MBS1216817.1	99.5	372	2	0	1	372	1	372	1.26e-266	735		N/A	MBS1216817.1 coenzyme synthetase [Proteobacteria bacterium]
Ga0115026_101137182	OGP19275.1	96.6	411	14	0	1	411	1	411	9.64e-287	788	1797812;1797815;1797821	Deltaproteobacteria bacterium GWA2_65_63;Deltaproteobacteria bacterium GWB2_65_81;Deltaproteobacteria bacterium GWC2_66_88	OGP19275.1 phenylacetate--CoA ligase [Deltaproteobacteria bacterium GWA2_65_63]
Ga0115026_101165352	MBP2675240.1	89.3	319	34	0	1	319	1	319	3.14e-207	583		N/A	MBP2675240.1 phenylacetate-CoA ligase [Deltaproteobacteria bacterium]
Ga0115026_101168882	WP_011984365.1	79.9	268	54	0	1	268	171	438	1.88e-149	435	404589	Anaeromyxobacter sp. Fw109-5	WP_011984365.1 phenylacetate--CoA ligase [Anaeromyxobacter sp. Fw109-5]
Ga0115026_101174222	TRZ52906.1	73.6	360	95	0	16	375	1	360	7.29e-192	548	2026734	Dehalococcoidia bacterium	TRZ52906.1 phenylacetate--CoA ligase family protein [Dehalococcoidia bacterium]
Ga0115026_101185921	NWG03655.1	88	391	47	0	1	391	1	391	1.05e-253	704		N/A	NWG03655.1 AMP-binding protein [Syntrophaceae bacterium]
Ga0115026_101215011	OGP72251.1	87.8	286	35	0	1	286	180	465	9.96e-186	529	1797841	Deltaproteobacteria bacterium RBG_16_50_11	OGP72251.1 phenylacetate--CoA ligase [Deltaproteobacteria bacterium RBG_16_50_11]
Ga0115026_101222801	MBS1125266.1	100	389	0	0	1	389	1	389	1.17e-281	775		N/A	MBS1125266.1 Phenylacetate--CoA ligase [Nitrospirae bacterium]
Ga0115026_101245402	HIJ08497.1	79.2	331	69	0	13	343	1	331	5.58e-196	552		N/A	HIJ08497.1 phenylacetate--CoA ligase [Candidatus Bathyarchaeota archaeon]
Ga0115026_101253141	MBN1791068.1	94.5	435	24	0	7	441	1	435	2.43e-300	824		N/A	MBN1791068.1 phenylacetate--CoA ligase [Bacteroidales bacterium]
Ga0115026_101277901	MBP2668066.1	99.7	335	1	0	1	335	96	430	7.78e-245	679		N/A	MBP2668066.1 phenylacetate--CoA ligase [Deltaproteobacteria bacterium]
Ga0115026_101293352	NLH20675.1	94.4	373	21	0	3	375	4	376	7.35e-257	711	1852877	Euryarchaeota archaeon ADurb.Bin190	NLH20675.1 phenylacetate--CoA ligase [Methanothrix sp.]
Ga0115026_101303282	MBP1662129.1	100	423	0	0	1	423	24	446	1.16e-310	850		N/A	MBP1662129.1 Phenylacetate--CoA ligase [Thermoplasmatales archaeon]
Ga0115026_101455242	HFH50537.1	86.1	339	47	0	1	339	84	422	1.91e-217	610		N/A	HFH50537.1 phenylacetate--CoA ligase family protein [Proteobacteria bacterium]
Ga0115026_101465741	OPY79112.1	68	435	139	0	5	439	29	463	5.54e-218	617	1811705	Syntrophorhabdus sp. PtaU1.Bin153	OPY79112.1 Phenylacetate-coenzyme A ligase [Syntrophorhabdus sp. PtaU1.Bin153]
Ga0115026_101506291	HAA05399.1	90	269	27	0	1	269	160	428	2.97e-174	498		N/A	HAA05399.1 phenylacetate--CoA ligase [Syntrophobacteraceae bacterium]
Ga0115026_101526242	MBP7977097.1	81.2	430	81	0	1	430	1	430	2.15e-260	723	1852926	Verrucomicrobia bacterium ADurb.Bin063	MBP7977097.1 phenylacetate--CoA ligase [Verrucomicrobia bacterium]
Ga0115026_101534942	MBS1136054.1	99.4	317	2	0	4	320	1	317	1.65e-226	633		N/A	MBS1136054.1 phenylacetate-CoA ligase [Proteobacteria bacterium]
Ga0115026_101546681	OGP89688.1	82	433	78	0	8	440	1	433	6.39e-270	747	1797839	Deltaproteobacteria bacterium RBG_16_48_10	OGP89688.1 phenylacetate--CoA ligase [Deltaproteobacteria bacterium RBG_16_48_10]
Ga0115026_101583121	OGP99122.1	87.3	370	47	0	1	370	55	424	9.21e-243	675	1797850	Deltaproteobacteria bacterium RBG_19FT_COMBO_46_12	OGP99122.1 hypothetical protein A2026_18600 [Deltaproteobacteria bacterium RBG_19FT_COMBO_46_12]
Ga0115026_101601921	MBP1714867.1	83.5	212	35	0	1	212	222	433	2.23e-122	363		N/A	MBP1714867.1 phenylacetate-coenzyme ligase [Deltaproteobacteria bacterium]
Ga0115026_101621752	MCC6608795.1	77.6	317	71	0	1	317	118	434	3.84e-179	512		N/A	MCC6608795.1 phenylacetate--CoA ligase [Burkholderiales bacterium]
Ga0115026_101647891	MBP1739820.1	99.7	323	1	0	1	323	1	323	2.2e-244	678		N/A	MBP1739820.1 paaK [Deltaproteobacteria bacterium]
Ga0115026_101704221	NTV53269.1	82.8	221	38	0	1	221	1	221	2.54e-131	387		N/A	NTV53269.1 phenylacetate--CoA ligase [Candidatus Firestonebacteria bacterium]
Ga0115026_101715763	WP_011984367.1	81.6	217	40	0	1	217	225	441	1.79e-123	367	404589	Anaeromyxobacter sp. Fw109-5	WP_011984367.1 phenylacetate--CoA ligase [Anaeromyxobacter sp. Fw109-5]
Ga0115026_101757492	MBI5068119.1	75.2	318	79	0	1	318	17	334	2.49e-166	480		N/A	MBI5068119.1 phenylacetate--CoA ligase [Deltaproteobacteria bacterium]
Ga0115026_101780602	MBS1114407.1	86.2	188	26	0	1	188	245	432	5.46e-111	333		N/A	MBS1114407.1 Phenylacetate--CoA ligase [Nitrospirae bacterium]
Ga0115026_101803141	GAK57701.1	77.1	423	97	0	1	423	9	431	6.09e-241	673	1499967	Candidatus Vecturithrix granuli	GAK57701.1 phenylacetate-CoA ligase [Candidatus Vecturithrix granuli]
Ga0115026_101813491	MBS1163890.1	99.7	378	1	0	1	378	18	395	1.7e-270	746		N/A	MBS1163890.1 paaF [Burkholderiaceae bacterium]
Ga0115026_101814371	MBI5099417.1	93.1	432	30	0	9	440	1	432	9.04e-295	810		N/A	MBI5099417.1 AMP-binding protein [Nitrospirae bacterium]
Ga0115026_101864071	MBP1700169.1	81.3	439	82	0	13	451	1	439	2.9e-268	744		N/A	MBP1700169.1 paaK [Deltaproteobacteria bacterium]
Ga0115026_101873031	NTV54030.1	97.8	277	6	0	1	277	90	366	5.38e-196	550		N/A	NTV54030.1 phenylacetate--CoA ligase [Syntrophaceae bacterium]
Ga0115026_101893991	MBS1117622.1	92.1	189	15	0	1	189	513	701	2.06e-117	358		N/A	MBS1117622.1 transporter related [candidate division NC10 bacterium]
Ga0115026_101897821	KPK92958.1	96.2	290	11	0	1	290	151	440	7.16e-199	561	1703399	Deltaproteobacteria bacterium SM23_61	KPK92958.1 CoA ligase [Deltaproteobacteria bacterium SM23_61]
Ga0115026_101922291	OGP92981.1	70.9	382	111	0	1	382	44	425	6.66e-206	584	1797838	Deltaproteobacteria bacterium RBG_16_47_11	OGP92981.1 hypothetical protein A2157_04135, partial [Deltaproteobacteria bacterium RBG_16_47_11]
Ga0115026_101950481	NWG04976.1	93.3	417	28	0	1	417	1	417	1.62e-288	793		N/A	NWG04976.1 phenylacetate--CoA ligase [Syntrophaceae bacterium]
Ga0115026_101958661	HFH49868.1	91.1	395	35	0	1	395	40	434	6.36e-270	745		N/A	HFH49868.1 phenylacetate--CoA ligase family protein [Proteobacteria bacterium]
Ga0115026_101974692	NWF55291.1	93.8	242	15	0	9	250	1	242	4.2e-161	463		N/A	NWF55291.1 phenylacetate--CoA ligase [Syntrophaceae bacterium]
Ga0115026_102000511	MBP1716804.1	88.9	288	32	0	1	288	10	297	3.03e-181	516		N/A	MBP1716804.1 paaK-1 [Deltaproteobacteria bacterium]
Ga0115026_102014471	OGO02090.1	76.3	401	95	0	1	401	1	401	5.89e-227	637	1797629	Chloroflexi bacterium RBG_13_53_26	OGO02090.1 hypothetical protein A2Y72_05790 [Chloroflexi bacterium RBG_13_53_26]
Ga0115026_102039223	NWG01633.1	96.2	291	11	0	1	291	158	448	1.6e-200	566		N/A	NWG01633.1 phenylacetate--CoA ligase family protein [Syntrophaceae bacterium]
Ga0115026_102065862	RMG58937.1	83.1	219	37	0	1	219	218	436	1.85e-126	374	2026735	Deltaproteobacteria bacterium	RMG58937.1 phenylacetate--CoA ligase family protein [Deltaproteobacteria bacterium]
Ga0115026_102071161	HGP69340.1	89.1	431	47	0	1	431	32	462	1.44e-296	815		N/A	HGP69340.1 phenylacetate--CoA ligase family protein [Desulfobacterales bacterium]
Ga0115026_102114722	MBP1700169.1	100	313	0	0	1	313	127	439	1.98e-225	629		N/A	MBP1700169.1 paaK [Deltaproteobacteria bacterium]
Ga0115026_102119862	NWF54968.1	92.4	275	21	0	1	275	166	440	9.5e-184	522		N/A	NWF54968.1 phenylacetate--CoA ligase [Syntrophaceae bacterium]
Ga0115026_102133981	MBI5075906.1	89.1	284	31	0	1	284	149	432	2.81e-176	503		N/A	MBI5075906.1 phenylacetate--CoA ligase [Nitrospirae bacterium]
Ga0115026_102134071	NWG01641.1	92.7	369	27	0	1	369	1	369	5.91e-260	719		N/A	NWG01641.1 AMP-binding protein [Syntrophaceae bacterium]
Ga0115026_102169522	TRZ97982.1	92.5	374	28	0	1	374	52	425	2.75e-254	704	2026735	Deltaproteobacteria bacterium	TRZ97982.1 phenylacetate--CoA ligase family protein [Deltaproteobacteria bacterium]
Ga0115026_102205522	NWG04976.1	92.1	278	22	0	1	278	1	278	1.33e-188	534		N/A	NWG04976.1 phenylacetate--CoA ligase [Syntrophaceae bacterium]
Ga0115026_102218091	RPJ20354.1	92.9	425	30	0	1	425	1	425	6.7e-290	797	2049433	Desulfobacteraceae bacterium	RPJ20354.1 phenylacetate--CoA ligase family protein [Desulfobacteraceae bacterium]
Ga0115026_102234701	OGP67185.1	86.2	275	38	0	5	279	1	275	6.65e-170	486	1797831	Deltaproteobacteria bacterium RBG_13_53_10	OGP67185.1 hypothetical protein A2170_14960 [Deltaproteobacteria bacterium RBG_13_53_10]
Ga0115026_102265612	MCE5297459.1	94.1	373	22	0	1	373	1	373	6.08e-264	729		N/A	MCE5297459.1 phenylacetate--CoA ligase [Methanoregulaceae archaeon]
Ga0115026_102275871	OYV13494.1	99.4	310	2	0	1	310	38	347	8.65e-224	627	1917477	Methanosaeta sp. ASM2	OYV13494.1 phenylacetate-CoA ligase [Methanosaeta sp. ASM2]
Ga0115026_102283001	NJC89011.1	90	420	42	0	1	420	38	457	5.42e-259	729		N/A	NJC89011.1 ATP-binding cassette domain-containing protein [Desulfuromonas sp.]
Ga0115026_102341461	MBU4449156.1	96.4	384	14	0	1	384	26	409	8.41e-264	728		N/A	MBU4449156.1 phenylacetate--CoA ligase [Proteobacteria bacterium]
Ga0115026_102341992	HBZ54950.1	95.2	250	12	0	1	250	1	250	1.91e-167	479		N/A	HBZ54950.1 phenylacetate--CoA ligase [Syntrophobacteraceae bacterium]
Ga0115026_102363911	MBP2678176.1	96	374	15	0	1	374	55	428	1.41e-265	733		N/A	MBP2678176.1 phenylacetate--CoA ligase [Deltaproteobacteria bacterium]
Ga0115026_102366482	MBS1117622.1	92	324	26	0	1	324	378	701	5e-215	613		N/A	MBS1117622.1 transporter related [candidate division NC10 bacterium]
Ga0115026_102373141	PIV20038.1	94.8	327	17	0	1	327	113	439	5.19e-227	634	1973969	Deltaproteobacteria bacterium CG03_land_8_20_14_0_80_45_14	PIV20038.1 phenylacetate--CoA ligase [Deltaproteobacteria bacterium CG03_land_8_20_14_0_80_45_14]
Ga0115026_102380201	VVB64245.1	86.6	224	30	0	1	224	211	434	1.01e-136	400	115547	uncultured archaeon	VVB64245.1 Uncharacterised protein [uncultured archaeon]
Ga0115026_102434541	MBI3372672.1	77.7	386	81	1	4	384	1	386	3.89e-216	610		N/A	MBI3372672.1 phenylacetate--CoA ligase [Betaproteobacteria bacterium]
Ga0115026_102438171	RPI07525.1	93.5	367	24	0	1	367	1	367	1.27e-252	700	2026807	Zetaproteobacteria bacterium	RPI07525.1 phenylacetate--CoA ligase [Zetaproteobacteria bacterium]
Ga0115026_102441301	HFM55226.1	73.1	394	106	0	1	394	1	394	1.33e-212	600		N/A	HFM55226.1 phenylacetate--CoA ligase family protein [Deltaproteobacteria bacterium]
Ga0115026_102474611	HFH49859.1	93.6	360	23	0	1	360	1	360	7.81e-250	693		N/A	HFH49859.1 phenylacetate--CoA ligase [Proteobacteria bacterium]
Ga0115026_102478832	NJD56080.1	91.1	313	28	0	1	313	120	432	9.56e-199	561		N/A	NJD56080.1 phenylacetate--CoA ligase [Nitrospirae bacterium]
Ga0115026_102481621	RJR16576.1	90.8	349	32	0	1	349	83	431	9.39e-227	634	2026770	Nitrospiraceae bacterium	RJR16576.1 phenylacetate--CoA ligase family protein [Nitrospiraceae bacterium]
Ga0115026_102501141	OGO03107.1	95.1	350	17	0	1	350	93	442	7.42e-243	675	1797628	Chloroflexi bacterium RBG_13_52_14	OGO03107.1 CoA ligase [Chloroflexi bacterium RBG_13_52_14]
Ga0115026_102539421	MBS1117622.1	98.3	402	7	0	1	402	230	631	1.25e-289	806		N/A	MBS1117622.1 transporter related [candidate division NC10 bacterium]
Ga0115026_102562231	KPK88518.1	90.7	290	27	0	1	290	139	428	9.42e-192	543	1703399	Deltaproteobacteria bacterium SM23_61	KPK88518.1 phenylacetate--CoA ligase [Deltaproteobacteria bacterium SM23_61]
Ga0115026_102567571	MBK9244803.1	89.3	326	35	0	1	326	112	437	6.32e-209	588		N/A	MBK9244803.1 phenylacetate--CoA ligase [Burkholderiales bacterium]
Ga0115026_102582661	HAA05297.1	82.1	329	59	0	4	332	1	329	1.99e-192	542		N/A	HAA05297.1 phenylacetate--CoA ligase [Syntrophobacteraceae bacterium]
Ga0115026_102586191	MZP54718.1	90.2	194	19	0	1	194	240	433	2.19e-117	350	1852807	Bacteroidetes bacterium ADurb.Bin145	MZP54718.1 AMP-binding protein [Bacteroidales bacterium]
Ga0115026_102595012	MBW1981610.1	87.7	261	32	0	1	261	1	261	5.99e-167	479		N/A	MBW1981610.1 phenylacetate--CoA ligase [Deltaproteobacteria bacterium]
Ga0115026_102625461	HGP36133.1	86.3	371	51	0	13	383	1	371	6.24e-240	669		N/A	HGP36133.1 phenylacetate--CoA ligase [Candidatus Bathyarchaeota archaeon]
Ga0115026_102637491	MBS1215512.1	99.2	248	2	0	1	248	1	248	2.52e-169	480		N/A	MBS1215512.1 phenylacetate-CoA ligase [Proteobacteria bacterium]
Ga0115026_102678842	WP_242334000.1	80.4	219	43	0	1	219	1	219	1.12e-118	355	2620896	unclassified Anaeromyxobacter	WP_242334000.1 MULTISPECIES: phenylacetate--CoA ligase [unclassified Anaeromyxobacter]
Ga0115026_102683591	MBS3920598.1	86.1	338	47	0	1	338	1	338	5.41e-229	640		N/A	MBS3920598.1 phenylacetate--CoA ligase family protein [Deltaproteobacteria bacterium]
Ga0115026_102699831	NWG04976.1	91.8	340	28	0	1	340	1	340	1.15e-231	646		N/A	NWG04976.1 phenylacetate--CoA ligase [Syntrophaceae bacterium]
Ga0115026_102702151	HFM57285.1	78.1	370	81	0	1	370	32	401	3.62e-220	617		N/A	HFM57285.1 phenylacetate--CoA ligase family protein [Deltaproteobacteria bacterium]
Ga0115026_102703461	NPV61783.1	81.2	382	72	0	1	382	54	435	2.89e-233	652		N/A	NPV61783.1 phenylacetate--CoA ligase [Methanotrichaceae archaeon]
Ga0115026_102717821	KYK21701.1	77.7	323	71	1	62	384	1	322	1.55e-184	527	1803817	Thermoplasmatales archaeon SG8-52-2	KYK21701.1 hypothetical protein AYK21_00560 [Thermoplasmatales archaeon SG8-52-2]
Ga0115026_102721871	NTW58257.1	95.6	389	17	0	2	390	27	415	5.22e-266	736		N/A	NTW58257.1 phenylacetate--CoA ligase [Nitrospirae bacterium]
Ga0115026_102731821	NWG04976.1	94.6	390	21	0	1	390	34	423	1.29e-271	749		N/A	NWG04976.1 phenylacetate--CoA ligase [Syntrophaceae bacterium]
Ga0115026_102739971	MBS1115796.1	73.1	383	102	1	3	384	1	383	5.51e-200	568		N/A	MBS1115796.1 paaK [candidate division NC10 bacterium]
Ga0115026_102749881	WP_011984365.1	80.9	341	65	0	1	341	101	441	6.85e-202	571	404589	Anaeromyxobacter sp. Fw109-5	WP_011984365.1 phenylacetate--CoA ligase [Anaeromyxobacter sp. Fw109-5]
Ga0115026_102769251	MBP1669484.1	93.8	211	13	0	1	211	1	211	7.07e-141	407		N/A	MBP1669484.1 phenylacetate--CoA ligase [Bacteroidetes bacterium]
Ga0115026_102769453	MBK7745134.1	85.1	194	29	0	1	194	1	194	2.63e-109	330		N/A	MBK7745134.1 phenylacetate--CoA ligase [Betaproteobacteria bacterium]
Ga0115026_102838921	CAG1005337.1	78.3	350	76	0	1	350	2	351	2.6e-215	603	2030816	Methylophilaceae bacterium	CAG1005337.1 partial Phenylacetate-coenzyme A ligase, partial [Methylophilaceae bacterium]
Ga0115026_102893621	MBP1665393.1	99.5	372	2	0	1	372	42	413	2.75e-265	732		N/A	MBP1665393.1 phenylacetate--CoA ligase [Bacteroidetes bacterium]
Ga0115026_102899031	MBP2668066.1	93.3	282	19	0	1	282	1	282	1.49e-193	547		N/A	MBP2668066.1 phenylacetate--CoA ligase [Deltaproteobacteria bacterium]
Ga0115026_102931802	MBM4140305.1	85.2	243	36	0	1	243	1	243	3.02e-147	428		N/A	MBM4140305.1 phenylacetate--CoA ligase [Nitrospira sp.]
Ga0115026_102933062	MBM4144811.1	92.7	288	21	0	1	288	1	288	6.78e-192	543		N/A	MBM4144811.1 phenylacetate--CoA ligase [Nitrospira sp.]
Ga0115026_102974751	OYV95921.1	94.9	374	19	0	2	375	66	439	1.34e-262	726	1970507	Deltaproteobacteria bacterium 37-65-8	OYV95921.1 phenylacetate--CoA ligase [Deltaproteobacteria bacterium 37-65-8]
Ga0115026_102999851	NMC10881.1	87.1	364	47	0	1	364	71	434	3.27e-234	654		N/A	NMC10881.1 phenylacetate--CoA ligase [Methanothrix sp.]
Ga0115026_103024281	RPI38208.1	97.6	334	8	0	1	334	1	334	6.3e-238	658	2485498	Methanoregulaceae archaeon	RPI38208.1 phenylacetate--CoA ligase family protein, partial [Methanoregulaceae archaeon]
Ga0115026_103037701	HDY21926.1	89.2	372	40	0	1	372	32	403	1.04e-247	688		N/A	HDY21926.1 phenylacetate--CoA ligase family protein [Deltaproteobacteria bacterium]
Ga0115026_103050531	MBS1243344.1	87.5	257	32	0	1	257	162	418	4.59e-155	448		N/A	MBS1243344.1 Phenylacetate--CoA ligase [Nitrospirae bacterium]
Ga0115026_103070101	KPK89269.1	90.1	232	23	0	2	233	201	432	5.72e-143	417	1703399	Deltaproteobacteria bacterium SM23_61	KPK89269.1 phenylacetate--CoA ligase [Deltaproteobacteria bacterium SM23_61]
Ga0115026_103091591	MBI5848783.1	93.5	168	11	0	1	168	1	168	2.39e-106	321		N/A	MBI5848783.1 phenylacetate--CoA ligase [Nitrospirae bacterium]
Ga0115026_103092871	OHD72795.1	94.7	207	11	0	1	207	226	432	1.48e-133	392	1802194	Spirochaetes bacterium RBG_13_68_11	OHD72795.1 phenylacetate--CoA ligase [Spirochaetes bacterium RBG_13_68_11]
Ga0115026_103093722	OGO25500.1	90.7	269	25	0	1	269	168	436	1.95e-173	496	1797646	Chloroflexi bacterium RBG_16_52_11	OGO25500.1 phenylacetate--CoA ligase [Chloroflexi bacterium RBG_16_52_11]
Ga0115026_103128471	NPV04334.1	93.1	332	23	0	1	332	104	435	4.99e-223	624		N/A	NPV04334.1 phenylacetate--CoA ligase [Syntrophaceae bacterium]
Ga0115026_103129111	MBP2675240.1	90.7	291	27	0	1	291	1	291	4.38e-188	533		N/A	MBP2675240.1 phenylacetate-CoA ligase [Deltaproteobacteria bacterium]
Ga0115026_103130461	MBM4324230.1	82.4	363	64	0	5	367	1	363	1.58e-230	642		N/A	MBM4324230.1 phenylacetate--CoA ligase [Deltaproteobacteria bacterium]
Ga0115026_103141621	MBP1722213.1	93.6	280	18	0	1	280	143	422	2.59e-190	538		N/A	MBP1722213.1 phenylacetate-CoA ligase [Deltaproteobacteria bacterium]
Ga0115026_103145711	MBS1109636.1	93.5	231	15	0	1	231	194	424	2.73e-144	420		N/A	MBS1109636.1 phenylacetate-CoA ligase [Anaeromyxobacteraceae bacterium]
Ga0115026_103149111	MBS1223930.1	99.7	358	1	0	1	358	80	437	3.35e-256	709		N/A	MBS1223930.1 phenylacetate--CoA ligase [Proteobacteria bacterium]
Ga0115026_103156612	MBN2506315.1	86.7	338	45	0	1	338	104	441	5.08e-212	597		N/A	MBN2506315.1 phenylacetate--CoA ligase [Verrucomicrobia bacterium]
Ga0115026_103181801	OGP89688.1	82.9	298	51	0	1	298	136	433	7.61e-178	508	1797839	Deltaproteobacteria bacterium RBG_16_48_10	OGP89688.1 phenylacetate--CoA ligase [Deltaproteobacteria bacterium RBG_16_48_10]
Ga0115026_103196351	MBN2320962.1	81.2	325	61	0	1	325	1	325	2.45e-197	558		N/A	MBN2320962.1 phenylacetate--CoA ligase family protein [Acidobacteria bacterium]
Ga0115026_103198431	OGA30504.1	84.9	364	55	0	1	364	32	395	4.04e-223	625	1797493	Betaproteobacteria bacterium RIFCSPLOWO2_02_FULL_68_150	OGA30504.1 phenylacetate--CoA ligase, partial [Betaproteobacteria bacterium RIFCSPLOWO2_02_FULL_68_150]
Ga0115026_103215991	MBT3191289.1	61.7	358	137	0	1	358	29	386	3.31e-155	454		N/A	MBT3191289.1 AMP-binding protein [Verrucomicrobia bacterium]
Ga0115026_103216531	HGV79377.1	90.2	317	31	0	1	317	90	406	3.82e-208	585		N/A	HGV79377.1 phenylacetate--CoA ligase family protein [Deltaproteobacteria bacterium]
Ga0115026_103240481	MBN1363225.1	92.6	231	17	0	1	231	1	231	7.02e-148	429		N/A	MBN1363225.1 phenylacetate--CoA ligase [Syntrophaceae bacterium]
Ga0115026_103261171	NJD56727.1	95.8	259	11	0	1	259	175	433	1.29e-170	488		N/A	NJD56727.1 phenylacetate--CoA ligase [Nitrospirae bacterium]
Ga0115026_103282581	NTW58257.1	97.2	360	10	0	1	360	84	443	8.5e-248	688		N/A	NTW58257.1 phenylacetate--CoA ligase [Nitrospirae bacterium]
Ga0115026_103283901	NWG01633.1	96.6	292	10	0	1	292	158	449	1.68e-202	571		N/A	NWG01633.1 phenylacetate--CoA ligase family protein [Syntrophaceae bacterium]
Ga0115026_103294302	MBP7033364.1	92.6	215	16	0	2	216	221	435	4.36e-136	399		N/A	MBP7033364.1 phenylacetate--CoA ligase [Syntrophobacterales bacterium]
Ga0115026_103301292	NMC10881.1	90.7	225	21	0	2	226	210	434	6.94e-145	421		N/A	NMC10881.1 phenylacetate--CoA ligase [Methanothrix sp.]
Ga0115026_103329291	NJC88640.1	88	291	31	1	8	298	149	435	1.27e-174	500		N/A	NJC88640.1 phenylacetate--CoA ligase [Desulfuromonas sp.]
Ga0115026_103332621	MBS3905872.1	84.9	358	54	0	1	358	62	419	1.31e-231	647		N/A	MBS3905872.1 AMP-binding protein [Syntrophaceae bacterium]
Ga0115026_103333691	MBS1125560.1	90	321	32	0	1	321	1	321	5.88e-210	591		N/A	MBS1125560.1 phenylacetate-CoA ligase [Nitrospirae bacterium]
Ga0115026_103349562	OGP67185.1	74.1	247	64	0	1	247	166	412	5.97e-125	371	1797831	Deltaproteobacteria bacterium RBG_13_53_10	OGP67185.1 hypothetical protein A2170_14960 [Deltaproteobacteria bacterium RBG_13_53_10]
Ga0115026_103447592	WP_020506295.1	88.1	219	26	0	1	219	226	444	3.86e-130	384	61598	Lamprocystis purpurea	WP_020506295.1 phenylacetate--CoA ligase [Lamprocystis purpurea]
Ga0115026_103462682	KPK89272.1	96.4	278	10	0	1	278	1	278	2.21e-190	539	1703399	Deltaproteobacteria bacterium SM23_61	KPK89272.1 phenylacetate--CoA ligase [Deltaproteobacteria bacterium SM23_61]
Ga0115026_103533911	MBS1114407.1	88	349	42	0	1	349	15	363	1.62e-227	636		N/A	MBS1114407.1 Phenylacetate--CoA ligase [Nitrospirae bacterium]
Ga0115026_103575901	NJC89011.1	93.4	348	23	0	1	348	299	646	3.01e-236	668		N/A	NJC89011.1 ATP-binding cassette domain-containing protein [Desulfuromonas sp.]
Ga0115026_103590332	RPI06367.1	82.6	317	55	0	1	317	20	336	2.95e-190	536	2026807	Zetaproteobacteria bacterium	RPI06367.1 phenylacetate--CoA ligase family protein [Zetaproteobacteria bacterium]
Ga0115026_103600671	MRR38163.1	94	268	16	0	1	268	40	307	2.61e-182	513		N/A	MRR38163.1 phenylacetate--CoA ligase family protein [bacterium]
Ga0115026_103612651	OGP72098.1	83.5	346	57	0	1	346	15	360	3.68e-222	622	1797841	Deltaproteobacteria bacterium RBG_16_50_11	OGP72098.1 hypothetical protein A2W09_02160 [Deltaproteobacteria bacterium RBG_16_50_11]
Ga0115026_103664891	MZQ49410.1	85.5	193	28	0	1	193	1	193	4.93e-119	354		N/A	MZQ49410.1 AMP-binding protein [Bacteroidales bacterium]
Ga0115026_103668181	MBS1193660.1	100	343	0	0	1	343	6	348	2.05e-251	696		N/A	MBS1193660.1 phenylacetate-CoA ligase [Methanomicrobiales archaeon]
Ga0115026_103676201	WP_073036001.1	85.1	343	51	0	1	343	4	346	8.16e-224	626	35837;1121391	Desulfacinum infernum;Desulfacinum infernum DSM 9756	WP_073036001.1 phenylacetate--CoA ligase [Desulfacinum infernum]
Ga0115026_103722051	MBL8427505.1	87.7	195	24	0	1	195	18	212	4.51e-121	351		N/A	MBL8427505.1 phenylacetate--CoA ligase [Dechloromonas sp.]
Ga0115026_103763611	OGP89688.1	82.9	216	37	0	1	216	1	216	1.75e-127	377	1797839	Deltaproteobacteria bacterium RBG_16_48_10	OGP89688.1 phenylacetate--CoA ligase [Deltaproteobacteria bacterium RBG_16_48_10]
Ga0115026_103767292	TFG43867.1	96.2	260	10	0	1	260	157	416	1.34e-173	498	2282155	Syntrophobacterales bacterium	TFG43867.1 phenylacetate--CoA ligase [Syntrophobacterales bacterium]
Ga0115026_103861511	NTV00482.1	96.9	323	10	0	1	323	8	330	3.34e-230	637		N/A	NTV00482.1 phenylacetate--CoA ligase [Methanoregulaceae archaeon]
Ga0115026_103865602	HBZ54950.1	86.8	304	40	0	1	304	1	304	4.44e-190	539		N/A	HBZ54950.1 phenylacetate--CoA ligase [Syntrophobacteraceae bacterium]
Ga0115026_103911301	MBP1751859.1	99.4	326	2	0	1	326	108	433	1.61e-233	650		N/A	MBP1751859.1 phenylacetate--CoA ligase [Geobacteraceae bacterium]
Ga0115026_103936851	RPI07895.1	93.8	259	16	0	1	259	74	332	1.7e-170	484	2026807	Zetaproteobacteria bacterium	RPI07895.1 phenylacetate--CoA ligase family protein, partial [Zetaproteobacteria bacterium]
Ga0115026_103940731	MBK8016916.1	75.9	315	74	1	1	313	123	437	1.1e-175	503		N/A	MBK8016916.1 phenylacetate--CoA ligase [Betaproteobacteria bacterium]
Ga0115026_103954872	TFG90835.1	92	237	19	0	1	237	1	237	2.45e-157	453	2053509	Candidatus Atribacteria bacterium	TFG90835.1 phenylacetate--CoA ligase family protein [Candidatus Atribacteria bacterium]
Ga0115026_103969501	TFG50947.1	75.8	331	80	0	2	332	104	434	3.87e-181	518	2517210	Candidatus Brocadiae bacterium	TFG50947.1 phenylacetate--CoA ligase family protein, partial [Candidatus Brocadiae bacterium]
Ga0115026_103984412	MBP8694904.1	89.3	272	29	0	1	272	1	272	3.54e-174	498		N/A	MBP8694904.1 phenylacetate--CoA ligase [Syntrophobacterales bacterium]
Ga0115026_104009781	KPK88518.1	79.5	298	61	0	1	298	1	298	1.37e-181	517	1703399	Deltaproteobacteria bacterium SM23_61	KPK88518.1 phenylacetate--CoA ligase [Deltaproteobacteria bacterium SM23_61]
Ga0115026_104114361	HDY21926.1	85.3	313	46	0	1	313	118	430	7.65e-193	546		N/A	HDY21926.1 phenylacetate--CoA ligase family protein [Deltaproteobacteria bacterium]
Ga0115026_104134191	MBZ4684800.1	64.2	279	100	0	1	279	154	432	1.9e-122	367		N/A	MBZ4684800.1 Phenylacetate--CoA ligase [Desulfomicrobiaceae bacterium]
Ga0115026_104134582	NTW77308.1	92.4	291	22	0	1	291	145	435	1.03e-190	540		N/A	NTW77308.1 phenylacetate--CoA ligase [Syntrophaceae bacterium]
Ga0115026_104187011	MBL8534753.1	82.3	310	55	0	1	310	1	310	1.93e-189	538		N/A	MBL8534753.1 phenylacetate--CoA ligase [Betaproteobacteria bacterium]
Ga0115026_104319701	MBS1192877.1	95.9	267	11	0	1	267	179	445	2.61e-182	518		N/A	MBS1192877.1 Phenylacetate--CoA ligase [Nitrospirae bacterium]
Ga0115026_104335971	MBS1115796.1	83.4	320	53	0	1	320	51	370	1.38e-189	539		N/A	MBS1115796.1 paaK [candidate division NC10 bacterium]
Ga0115026_104344611	MBM4140313.1	78.7	263	56	0	1	263	170	432	6.46e-148	431		N/A	MBM4140313.1 phenylacetate--CoA ligase [Nitrospira sp.]
Ga0115026_104375351	NTV59524.1	94.7	188	10	0	4	191	1	188	1.48e-124	361		N/A	NTV59524.1 phenylacetate--CoA ligase [Deltaproteobacteria bacterium]
Ga0115026_104386351	HGO59372.1	89	318	35	0	1	318	20	337	1.15e-206	582		N/A	HGO59372.1 phenylacetate--CoA ligase [Betaproteobacteria bacterium]
Ga0115026_104498041	NDP42194.1	89.2	314	31	1	1	314	109	419	7.71e-206	579		N/A	NDP42194.1 phenylacetate--CoA ligase [Aromatoleum sp.]
Ga0115026_104503591	HGP68081.1	96.5	313	11	0	1	313	89	401	3.1e-223	624		N/A	HGP68081.1 phenylacetate--CoA ligase family protein [Desulfobacterales bacterium]
Ga0115026_104521541	MBI5504986.1	77.5	267	60	0	1	267	171	437	6.49e-144	421		N/A	MBI5504986.1 phenylacetate--CoA ligase [Deltaproteobacteria bacterium]
Ga0115026_104524991	OGP89688.1	82.2	287	51	0	1	287	147	433	5.12e-173	495	1797839	Deltaproteobacteria bacterium RBG_16_48_10	OGP89688.1 phenylacetate--CoA ligase [Deltaproteobacteria bacterium RBG_16_48_10]
Ga0115026_104534231	HBX42382.1	82.7	307	53	0	1	307	1	307	2.05e-184	525		N/A	HBX42382.1 phenylacetate--CoA ligase [Deltaproteobacteria bacterium]
Ga0115026_104546141	HFH49867.1	89.5	313	33	0	1	313	63	375	4.27e-202	570		N/A	HFH49867.1 phenylacetate--CoA ligase family protein [Proteobacteria bacterium]
Ga0115026_104589121	PKG33770.1	87.8	196	24	0	1	196	1	196	8.66e-119	353	2052170	Methanoregula sp.	PKG33770.1 phenylacetate--CoA ligase [Methanoregula sp.]
Ga0115026_104600901	MBP2675240.1	92	311	25	0	1	311	112	422	3.97e-201	567		N/A	MBP2675240.1 phenylacetate-CoA ligase [Deltaproteobacteria bacterium]
Ga0115026_104603551	MBS1115796.1	93.2	311	21	0	1	311	51	361	3.04e-207	583		N/A	MBS1115796.1 paaK [candidate division NC10 bacterium]
Ga0115026_104636941	MBP1700169.1	95.5	311	14	0	1	311	111	421	6.19e-219	613		N/A	MBP1700169.1 paaK [Deltaproteobacteria bacterium]
Ga0115026_104659131	HAA05399.1	84.7	222	34	0	1	222	1	222	1.62e-131	387		N/A	HAA05399.1 phenylacetate--CoA ligase [Syntrophobacteraceae bacterium]
Ga0115026_104669102	WP_100919072.1	81.2	223	42	0	7	229	6	228	1.53e-129	383	1166950	Candidatus Thiodictyon syntrophicum	WP_100919072.1 phenylacetate--CoA ligase [Candidatus Thiodictyon syntrophicum]
Ga0115026_104704781	OGQ13830.1	95.1	264	13	0	1	264	1	264	6.18e-181	514	1797850	Deltaproteobacteria bacterium RBG_19FT_COMBO_46_12	OGQ13830.1 phenylacetate--CoA ligase [Deltaproteobacteria bacterium RBG_19FT_COMBO_46_12]
Ga0115026_104718531	OYV15066.1	100	251	0	0	1	251	1	251	3.26e-178	507	1917473	Methanosaeta sp. NSM2	OYV15066.1 phenylacetate-CoA ligase [Methanosaeta sp. NSM2]
Ga0115026_104722902	VVB70982.1	91.3	183	16	0	3	185	1	183	4.63e-116	347	115547	uncultured archaeon	VVB70982.1 4-hydroxybutyrate--CoA ligase 1 [uncultured archaeon]
Ga0115026_104806742	NNG47544.1	67.4	264	86	0	1	264	3	266	2.25e-125	367		N/A	NNG47544.1 AMP-binding protein [Deltaproteobacteria bacterium]
Ga0115026_104840612	WP_248361667.1	81.6	196	36	0	1	196	246	441	2.64e-108	327	2918170	Anaeromyxobacter sp. Red232	WP_248361667.1 phenylacetate--CoA ligase [Anaeromyxobacter sp. Red232]
Ga0115026_104944881	NPV05528.1	79.8	302	61	0	1	302	23	324	3.05e-180	514		N/A	NPV05528.1 phenylacetate--CoA ligase [Syntrophaceae bacterium]
Ga0115026_105009161	NWF54968.1	93.2	279	19	0	1	279	162	440	3.57e-189	536		N/A	NWF54968.1 phenylacetate--CoA ligase [Syntrophaceae bacterium]
Ga0115026_105042671	NWF57548.1	90	270	27	0	1	270	164	433	8.14e-170	486		N/A	NWF57548.1 phenylacetate--CoA ligase [Syntrophaceae bacterium]
Ga0115026_105050971	MBP2668906.1	95.4	259	12	0	16	274	1	259	6.58e-173	488		N/A	MBP2668906.1 phenylacetate-CoA ligase [Deltaproteobacteria bacterium]
Ga0115026_105056201	PKL52353.1	88.8	233	26	0	1	233	1	233	2.44e-144	420	2013825	Nitrospira bacterium HGW-Nitrospira-1	PKL52353.1 phenylacetate--CoA ligase [Nitrospira bacterium HGW-Nitrospira-1]
Ga0115026_105059331	MBN2098970.1	96.3	299	11	0	1	299	118	416	1.3e-202	571		N/A	MBN2098970.1 phenylacetate--CoA ligase [Dehalococcoidia bacterium]
Ga0115026_105134991	MBP2668913.1	75.1	297	74	0	1	297	77	373	2.76e-158	458		N/A	MBP2668913.1 phenylacetate-CoA ligase [Deltaproteobacteria bacterium]
Ga0115026_105144001	HGC50214.1	77	256	59	0	3	258	5	260	1.89e-142	417		N/A	HGC50214.1 phenylacetate--CoA ligase family protein [Candidatus Bathyarchaeota archaeon]
Ga0115026_105234611	MBN2105861.1	77.6	290	65	0	6	295	1	290	1.55e-169	487		N/A	MBN2105861.1 phenylacetate--CoA ligase [Deltaproteobacteria bacterium]
Ga0115026_105260771	MBP7977305.1	86.3	293	40	0	2	294	59	351	5.43e-186	529	1852926	Verrucomicrobia bacterium ADurb.Bin063	MBP7977305.1 phenylacetate--CoA ligase [Verrucomicrobia bacterium]
Ga0115026_105288381	MBP7977305.1	80.7	270	52	0	1	270	174	443	3.44e-152	442	1852926	Verrucomicrobia bacterium ADurb.Bin063	MBP7977305.1 phenylacetate--CoA ligase [Verrucomicrobia bacterium]
Ga0115026_105330002	OGP67185.1	74.6	244	62	0	1	244	171	414	3.12e-129	382	1797831	Deltaproteobacteria bacterium RBG_13_53_10	OGP67185.1 hypothetical protein A2170_14960 [Deltaproteobacteria bacterium RBG_13_53_10]
Ga0115026_105354651	MBP1700699.1	93	215	15	0	1	215	101	315	4.67e-143	412		N/A	MBP1700699.1 coenzyme synthetase [Deltaproteobacteria bacterium]
Ga0115026_105377241	MBP1700699.1	94.7	247	13	0	1	247	69	315	1.73e-165	470		N/A	MBP1700699.1 coenzyme synthetase [Deltaproteobacteria bacterium]
Ga0115026_105455981	MBW2450803.1	86.2	290	40	0	1	290	75	364	2.48e-181	516		N/A	MBW2450803.1 phenylacetate--CoA ligase [Deltaproteobacteria bacterium]
Ga0115026_105492211	MBE0604791.1	91.7	289	24	0	1	289	59	347	2.47e-192	544		N/A	MBE0604791.1 phenylacetate--CoA ligase [Deltaproteobacteria bacterium]
Ga0115026_105594871	OPY30450.1	73.8	248	65	0	16	263	1	248	3.22e-126	375	1811729	Methanomassiliicoccales archaeon PtaU1.Bin030	OPY30450.1 long-chain-fatty-acid--CoA ligase [Methanomassiliicoccales archaeon PtaU1.Bin030]
Ga0115026_105651141	MBM4340464.1	89	282	31	0	4	285	53	334	2.78e-185	526		N/A	MBM4340464.1 phenylacetate--CoA ligase [Deltaproteobacteria bacterium]
Ga0115026_105727031	NCC28947.1	88.6	237	27	0	1	237	8	244	2.09e-150	429		N/A	NCC28947.1 phenylacetate--CoA ligase [Gammaproteobacteria bacterium]
Ga0115026_105817311	PKL68184.1	85	253	38	0	1	253	1	253	7.77e-155	447	2013817	Methanomicrobiales archaeon HGW-Methanomicrobiales-1	PKL68184.1 phenylacetate--CoA ligase [Methanomicrobiales archaeon HGW-Methanomicrobiales-1]
Ga0115026_105835591	MBP1751859.1	85.8	274	39	0	1	274	160	433	3.17e-168	483		N/A	MBP1751859.1 phenylacetate--CoA ligase [Geobacteraceae bacterium]
Ga0115026_105857731	MBI5966929.1	81.4	237	44	0	3	239	2	238	2.61e-139	407		N/A	MBI5966929.1 phenylacetate--CoA ligase [Deltaproteobacteria bacterium]
Ga0115026_105884041	RMG58937.1	88.9	252	28	0	3	254	7	258	2.32e-158	457	2026735	Deltaproteobacteria bacterium	RMG58937.1 phenylacetate--CoA ligase family protein [Deltaproteobacteria bacterium]
Ga0115026_105888891	NCC28947.1	88.9	235	26	0	1	235	10	244	2.25e-149	426		N/A	NCC28947.1 phenylacetate--CoA ligase [Gammaproteobacteria bacterium]
Ga0115026_105907421	NWG04976.1	96.8	279	9	0	1	279	103	381	3.96e-195	551		N/A	NWG04976.1 phenylacetate--CoA ligase [Syntrophaceae bacterium]
Ga0115026_105992541	NLE03999.1	78.2	275	60	0	4	278	4	278	1.48e-163	468		N/A	NLE03999.1 phenylacetate--CoA ligase [Crenarchaeota archaeon]
Ga0115026_106000801	NJD56080.1	97	202	6	0	1	202	1	202	3.31e-133	390		N/A	NJD56080.1 phenylacetate--CoA ligase [Nitrospirae bacterium]
Ga0115026_106018761	NJD56080.1	96	277	11	0	1	277	11	287	2.38e-189	536		N/A	NJD56080.1 phenylacetate--CoA ligase [Nitrospirae bacterium]
Ga0115026_106019551	MBN1380414.1	78.9	223	47	0	1	223	206	428	3.38e-124	369		N/A	MBN1380414.1 phenylacetate--CoA ligase [Deltaproteobacteria bacterium]
Ga0115026_106029411	NWF56995.1	93.1	277	19	0	1	277	88	364	1.61e-190	539		N/A	NWF56995.1 phenylacetate--CoA ligase [Syntrophaceae bacterium]
Ga0115026_106044462	RPI07895.1	94.1	203	12	0	1	203	130	332	9.51e-132	383	2026807	Zetaproteobacteria bacterium	RPI07895.1 phenylacetate--CoA ligase family protein, partial [Zetaproteobacteria bacterium]
Ga0115026_106067912	MBE0604791.1	90.6	171	16	0	1	171	1	171	1.72e-104	316		N/A	MBE0604791.1 phenylacetate--CoA ligase [Deltaproteobacteria bacterium]
Ga0115026_106086221	MBN2665018.1	84	275	44	0	2	276	150	424	9.79e-163	469		N/A	MBN2665018.1 phenylacetate--CoA ligase [Bacteroidales bacterium]
Ga0115026_106104791	MBS1235127.1	92.4	275	21	0	2	276	81	355	1.98e-186	529		N/A	MBS1235127.1 coenzyme synthetase [Nitrospirae bacterium]
Ga0115026_106177581	MBS3920598.1	92	274	22	0	1	274	70	343	7.24e-196	553		N/A	MBS3920598.1 phenylacetate--CoA ligase family protein [Deltaproteobacteria bacterium]
Ga0115026_106182621	TEU03281.1	71.9	217	61	0	1	217	23	239	1.22e-107	319	2026734	Dehalococcoidia bacterium	TEU03281.1 phenylacetate--CoA ligase family protein, partial [Dehalococcoidia bacterium]
Ga0115026_106241591	OGP72251.1	91.9	271	22	0	1	271	141	411	3.52e-191	542	1797841	Deltaproteobacteria bacterium RBG_16_50_11	OGP72251.1 phenylacetate--CoA ligase [Deltaproteobacteria bacterium RBG_16_50_11]
Ga0115026_106255921	MBI5848783.1	95.6	252	11	0	1	252	1	252	2.18e-169	484		N/A	MBI5848783.1 phenylacetate--CoA ligase [Nitrospirae bacterium]
Ga0115026_106280461	OGR23981.1	96.3	272	10	0	1	272	106	377	1.65e-192	544	1797909	Desulfobacca sp. RBG_16_60_12	OGR23981.1 phenylacetate--CoA ligase [Desulfobacca sp. RBG_16_60_12]
Ga0115026_106327601	RPI36666.1	90	209	21	0	1	209	225	433	1.8e-130	384	2485498	Methanoregulaceae archaeon	RPI36666.1 phenylacetate--CoA ligase family protein [Methanoregulaceae archaeon]
Ga0115026_106378371	MBI5579168.1	88.9	208	23	0	2	209	226	433	3.68e-125	370		N/A	MBI5579168.1 phenylacetate--CoA ligase [Deltaproteobacteria bacterium]
Ga0115026_106380212	MBP1726724.1	99.6	226	1	0	1	226	206	431	3.47e-157	452		N/A	MBP1726724.1 phenylacetate--CoA ligase [Deltaproteobacteria bacterium]
Ga0115026_106472031	NJD56080.1	89	219	24	0	1	219	214	432	4.19e-134	394		N/A	NJD56080.1 phenylacetate--CoA ligase [Nitrospirae bacterium]
Ga0115026_106589631	HGO59372.1	88	267	32	0	1	267	20	286	6.87e-171	489		N/A	HGO59372.1 phenylacetate--CoA ligase [Betaproteobacteria bacterium]
Ga0115026_106625381	MBM4331416.1	79.4	214	44	0	1	214	1	214	1.05e-124	369		N/A	MBM4331416.1 phenylacetate--CoA ligase [Deltaproteobacteria bacterium]
Ga0115026_106671012	MBE0547730.1	91.7	180	15	0	1	180	1	180	7.81e-114	340		N/A	MBE0547730.1 phenylacetate--CoA ligase [Rubrivivax sp.]
Ga0115026_106716231	NMC10881.1	91.3	264	23	0	1	264	31	294	4.73e-172	492		N/A	NMC10881.1 phenylacetate--CoA ligase [Methanothrix sp.]
Ga0115026_106718171	TFG90835.1	95.8	263	11	0	3	265	1	263	7.53e-183	519	2053509	Candidatus Atribacteria bacterium	TFG90835.1 phenylacetate--CoA ligase family protein [Candidatus Atribacteria bacterium]
Ga0115026_106822451	NTV41955.1	100	263	0	0	1	263	56	318	3.81e-187	530		N/A	NTV41955.1 phenylacetate--CoA ligase [Syntrophobacteraceae bacterium]
Ga0115026_106835551	RMG58937.1	72.5	218	60	0	5	222	3	220	1.94e-109	331	2026735	Deltaproteobacteria bacterium	RMG58937.1 phenylacetate--CoA ligase family protein [Deltaproteobacteria bacterium]
Ga0115026_106865391	PKL68183.1	91.6	262	22	0	1	262	57	318	5.43e-175	499	2013817	Methanomicrobiales archaeon HGW-Methanomicrobiales-1	PKL68183.1 phenylacetate--CoA ligase [Methanomicrobiales archaeon HGW-Methanomicrobiales-1]
Ga0115026_106915271	MBN2098970.1	96.2	186	7	0	1	186	1	186	4.58e-122	362		N/A	MBN2098970.1 phenylacetate--CoA ligase [Dehalococcoidia bacterium]
Ga0115026_107147201	MBU4355536.1	93.8	258	16	0	1	258	46	303	6.34e-167	478		N/A	MBU4355536.1 AMP-binding protein [Proteobacteria bacterium]
Ga0115026_107206531	NMB79493.1	92.6	243	18	0	1	243	185	427	4.62e-159	458		N/A	NMB79493.1 phenylacetate--CoA ligase [Methanomicrobiales archaeon]
Ga0115026_107238091	MBP1714867.1	85.2	250	37	0	1	250	184	433	4.22e-150	436		N/A	MBP1714867.1 phenylacetate-coenzyme ligase [Deltaproteobacteria bacterium]
Ga0115026_107369931	OPX61918.1	93.3	254	17	0	1	254	109	362	2.04e-170	487	1811680;1811681	Methanoregula sp. PtaB.Bin085;Methanoregula sp. PtaU1.Bin006	OPX61918.1 long-chain-fatty-acid--CoA ligase [Methanoregula sp. PtaB.Bin085]
Ga0115026_107392991	HGZ73115.1	84.6	253	39	0	1	253	117	369	3.82e-165	474		N/A	HGZ73115.1 phenylacetate--CoA ligase family protein [Deltaproteobacteria bacterium]
Ga0115026_107515471	MBE0605294.1	93.7	252	16	0	1	252	160	411	1.69e-166	477		N/A	MBE0605294.1 phenylacetate--CoA ligase [Deltaproteobacteria bacterium]
Ga0115026_107519031	MBP1661979.1	91.6	251	21	0	2	252	86	336	5.05e-165	473		N/A	MBP1661979.1 phenylacetate--CoA ligase [Thermoplasmatales archaeon]
Ga0115026_107575171	HEU42788.1	89.6	250	26	0	2	251	60	309	1.37e-161	465		N/A	HEU42788.1 phenylacetate--CoA ligase [Betaproteobacteria bacterium]
Ga0115026_107635621	RPI07525.1	94	250	15	0	1	250	23	272	1.34e-167	480	2026807	Zetaproteobacteria bacterium	RPI07525.1 phenylacetate--CoA ligase [Zetaproteobacteria bacterium]
Ga0115026_107734761	WP_100919072.1	89.5	248	26	0	1	248	185	432	9.37e-158	455	1166950	Candidatus Thiodictyon syntrophicum	WP_100919072.1 phenylacetate--CoA ligase [Candidatus Thiodictyon syntrophicum]
[truncated: 4,529 more rows]

## Sheet: Sheet3
S3 List of the distributed BCL information in 77 cold seeps.
qseqid	sseqid	pident	length	mismatch	gapopen	qstart	qend	sstart	send	evalue	bitscore	staxids	sscinames	stitle
ERR514702_114982	REJ64322.1	94.3	508	29	0	7	514	1	508	0	978	1977087	Proteobacteria bacterium	REJ64322.1 benzoate-CoA ligase family protein [Proteobacteria bacterium]
ERR514702_20451	MBA4136675.1	58.9	528	216	1	12	538	7	534	2.58e-216	620		N/A	MBA4136675.1 2-aminobenzoate-CoA ligase [Opitutus sp.]
ERR514702_385240	OUW40692.1	95	517	26	0	1	517	1	517	0	974	1986740	Gammaproteobacteria bacterium TMED180	OUW40692.1 4-hydroxybenzoate--CoA ligase [Gammaproteobacteria bacterium TMED180]
ERR514703_238942	REJ64322.1	94.7	508	27	0	7	514	1	508	0	979	1977087	Proteobacteria bacterium	REJ64322.1 benzoate-CoA ligase family protein [Proteobacteria bacterium]
ERR514703_407594	NDH72104.1	99	287	3	0	1	287	94	380	2.79e-204	572		N/A	NDH72104.1 benzoate-CoA ligase family protein [Rhodobacteraceae bacterium]
ERR514703_457234	MBA4136675.1	59.5	514	207	1	3	515	21	534	2.39e-213	612		N/A	MBA4136675.1 2-aminobenzoate-CoA ligase [Opitutus sp.]
ERR514704_152414	NBV61607.1	94.6	514	28	0	1	514	1	514	0	987		N/A	NBV61607.1 benzoate-CoA ligase family protein [Rhodobacteraceae bacterium]
ERR514704_250855	WP_092001619.1	68.4	525	147	1	22	546	15	520	3.69e-260	731	1855300	Polaromonas sp. OV174	WP_092001619.1 benzoate-CoA ligase family protein [Polaromonas sp. OV174]
ERR514704_286854	WP_158969391.1	72.5	531	142	1	4	534	5	531	4.99e-283	789	2599291	Chachezhania sediminis	WP_158969391.1 benzoate-CoA ligase family protein [Chachezhania sediminis]
ERR514704_30671	NBQ28068.1	82.7	510	88	0	1	510	1	510	0	870		N/A	NBQ28068.1 benzoate-CoA ligase family protein [Rhodobacteraceae bacterium]
ERR514704_374445	WP_158969391.1	71.2	527	148	1	8	534	9	531	7.04e-276	771	2599291	Chachezhania sediminis	WP_158969391.1 benzoate-CoA ligase family protein [Chachezhania sediminis]
ERR514704_488843	NBV60306.1	99.8	540	1	0	1	540	1	540	0	1081		N/A	NBV60306.1 2-aminobenzoate-CoA ligase [Rhodobacteraceae bacterium]
ERR514704_53514	WP_085628621.1	97.4	531	14	0	1	531	8	538	0	1048	659428	Marivita	WP_085628621.1 MULTISPECIES: AMP-binding protein [Marivita]
ERR514704_588350	REJ64322.1	94.7	508	27	0	1	508	1	508	0	981	1977087	Proteobacteria bacterium	REJ64322.1 benzoate-CoA ligase family protein [Proteobacteria bacterium]
ERR514704_8198	NBQ28068.1	97.7	307	7	0	1	307	204	510	3.67e-220	619		N/A	NBQ28068.1 benzoate-CoA ligase family protein [Rhodobacteraceae bacterium]
ERR514705_150584	OUT76465.1	73.2	522	140	0	3	524	4	525	4.4e-285	793	1986845	Betaproteobacteria bacterium TMED22	OUT76465.1 4-hydroxybenzoate--CoA ligase [Betaproteobacteria bacterium TMED22]
ERR514705_248633	NBR80665.1	91.5	518	44	0	1	518	1	518	0	960		N/A	NBR80665.1 benzoate-CoA ligase family protein [Betaproteobacteria bacterium]
ERR514705_299800	REJ64322.1	94.5	508	28	0	1	508	1	508	0	980	1977087	Proteobacteria bacterium	REJ64322.1 benzoate-CoA ligase family protein [Proteobacteria bacterium]
ERR514705_333360	WP_158969391.1	71.3	527	147	1	8	534	9	531	2.46e-276	772	2599291	Chachezhania sediminis	WP_158969391.1 benzoate-CoA ligase family protein [Chachezhania sediminis]
ERR514705_422580	WP_132290800.1	76.1	247	59	0	2	248	250	496	7.96e-133	395	1476959	Marinobacterium mangrovicola	WP_132290800.1 benzoate-CoA ligase family protein [Marinobacterium mangrovicola]
ERR514705_492209	WP_092001619.1	69.6	444	116	1	1	444	96	520	9.86e-222	629	1855300	Polaromonas sp. OV174	WP_092001619.1 benzoate-CoA ligase family protein [Polaromonas sp. OV174]
ERR514705_592265	WP_132290800.1	66.5	367	120	2	1	365	1	366	7.45e-171	497	1476959	Marinobacterium mangrovicola	WP_132290800.1 benzoate-CoA ligase family protein [Marinobacterium mangrovicola]
ERR514705_684781	NBV61607.1	94	514	31	0	39	552	1	514	0	976		N/A	NBV61607.1 benzoate-CoA ligase family protein [Rhodobacteraceae bacterium]
ERR514705_77980	NBQ28068.1	82.7	510	88	0	1	510	1	510	0	871		N/A	NBQ28068.1 benzoate-CoA ligase family protein [Rhodobacteraceae bacterium]
ERR514706_132811	NBQ28068.1	78.2	325	71	0	1	325	1	325	1.36e-184	529		N/A	NBQ28068.1 benzoate-CoA ligase family protein [Rhodobacteraceae bacterium]
ERR514706_333111	WP_218339740.1	71.7	474	132	1	1	474	42	513	6.94e-248	696	2684926	unclassified Acidovorax	WP_218339740.1 MULTISPECIES: benzoate-CoA ligase family protein [unclassified Acidovorax]
ERR514706_395307	ERL99394.1	96.4	304	11	0	1	304	205	508	1.74e-212	599	1366046	Rhodobacteraceae bacterium HIMB11	ERL99394.1 benzoate-CoA ligase [Rhodobacteraceae bacterium HIMB11]
ERR514706_45783	WP_158969391.1	71.5	527	146	1	8	534	9	531	3.68e-278	776	2599291	Chachezhania sediminis	WP_158969391.1 benzoate-CoA ligase family protein [Chachezhania sediminis]
ERR514706_87671	NBV61607.1	94.6	444	24	0	39	482	1	444	0	851		N/A	NBV61607.1 benzoate-CoA ligase family protein [Rhodobacteraceae bacterium]
ERR514707_284495	MBA4136675.1	58.9	528	216	1	12	538	7	534	3.66e-216	620		N/A	MBA4136675.1 2-aminobenzoate-CoA ligase [Opitutus sp.]
ERR514707_304265	NBQ28068.1	82.9	510	87	0	1	510	1	510	0	872		N/A	NBQ28068.1 benzoate-CoA ligase family protein [Rhodobacteraceae bacterium]
ERR514707_338658	REJ64322.1	94.5	508	28	0	1	508	1	508	0	979	1977087	Proteobacteria bacterium	REJ64322.1 benzoate-CoA ligase family protein [Proteobacteria bacterium]
ERR514707_435732	ERL99394.1	96.4	421	15	0	1	421	62	482	1.46e-302	832	1366046	Rhodobacteraceae bacterium HIMB11	ERL99394.1 benzoate-CoA ligase [Rhodobacteraceae bacterium HIMB11]
ERR514707_80363	OUW40692.1	96	324	13	0	1	324	194	517	1.99e-221	623	1986740	Gammaproteobacteria bacterium TMED180	OUW40692.1 4-hydroxybenzoate--CoA ligase [Gammaproteobacteria bacterium TMED180]
Ga0075518_10058461	WP_114971996.1	82.6	357	62	0	1	357	1	357	4.22e-214	606	192843	Rhodoferax ferrireducens	WP_114971996.1 benzoate-CoA ligase family protein [Rhodoferax ferrireducens]
Ga0075519_10017452	HBY92661.1	66.9	526	173	1	1	525	1	526	2.61e-258	725		N/A	HBY92661.1 benzoate-CoA ligase family protein [Chloroflexi bacterium]
Ga0102944_100010711	MCA1972221.1	63.3	529	185	4	1	523	1	526	1.69e-232	660		N/A	MCA1972221.1 benzoate-CoA ligase family protein [Caenispirillum sp.]
Ga0102944_10001075	MBW7850023.1	65.1	548	187	3	1	546	1	546	1.47e-250	708		N/A	MBW7850023.1 AMP-binding protein [Rhodospirillales bacterium]
Ga0102944_10004058	MBK8251663.1	65.5	510	168	3	3	512	1	502	2.14e-231	656		N/A	MBK8251663.1 benzoate-CoA ligase family protein [Polyangiaceae bacterium]
Ga0102944_10004712	QHS17726.1	74	543	141	0	1	543	1	543	1.08e-297	827	1071085	haloarchaeon 3A1-DGR	QHS17726.1 acyl-CoA synthetase [haloarchaeon 3A1-DGR]
Ga0102944_100050013	TAM91322.1	63.9	513	178	1	3	515	1	506	3.88e-225	640	1869227	bacterium	TAM91322.1 benzoate-CoA ligase family protein [bacterium]
Ga0102944_10006169	MCC5858106.1	67.6	510	165	0	13	522	17	526	1.65e-257	724		N/A	MCC5858106.1 benzoate-CoA ligase family protein [Ectothiorhodospiraceae bacterium]
Ga0102944_10006297	MCC5858106.1	73.3	514	137	0	20	533	14	527	1.27e-281	785		N/A	MCC5858106.1 benzoate-CoA ligase family protein [Ectothiorhodospiraceae bacterium]
Ga0102944_100072810	WP_008413979.1	64.1	543	195	0	14	556	1	543	1.35e-253	716	413810;795797	Halalkalicoccus jeotgali;Halalkalicoccus jeotgali B3	WP_008413979.1 acyl-CoA synthetase [Halalkalicoccus jeotgali]
Ga0102944_10111624	MBK8251663.1	67.5	504	158	4	3	502	1	502	1.41e-236	669		N/A	MBK8251663.1 benzoate-CoA ligase family protein [Polyangiaceae bacterium]
Ga0102944_10153623	MBI4544843.1	63.3	518	176	2	12	529	6	509	1.77e-239	678		N/A	MBI4544843.1 benzoate-CoA ligase family protein [Gemmatimonadetes bacterium]
Ga0102944_10226541	KGO35804.1	54.9	519	218	4	1	517	7	511	1.2e-208	598	1536652	Desulfobulbus sp. Tol-SR	KGO35804.1 4-hydroxybenzoate--CoA ligase [Desulfobulbus sp. Tol-SR]
Ga0105099_1000037820	MBN2038738.1	77.1	480	110	0	1	480	46	525	1.7e-284	790		N/A	MBN2038738.1 benzoate-CoA ligase family protein [Spirochaetes bacterium]
Ga0105099_100025144	RQW84873.1	100	486	0	0	1	486	8	493	0	975	46610	Geobacter sp.	RQW84873.1 benzoate-CoA ligase family protein [Geobacter sp.]
Ga0105099_100201582	MBI5591783.1	89.3	516	55	0	1	516	1	516	0	970		N/A	MBI5591783.1 benzoate-CoA ligase family protein [Deltaproteobacteria bacterium]
Ga0105099_100247211	MBC8275239.1	80	521	104	0	10	530	1	521	0	891		N/A	MBC8275239.1 benzoate-CoA ligase family protein [Chloroflexi bacterium]
Ga0105099_100287932	MCD6042803.1	79.5	508	104	0	1	508	1	508	6.06e-288	799		N/A	MCD6042803.1 3-hydroxy-benzoate-CoA ligase [Burkholderiales bacterium]
Ga0105099_100325961	MBP7529528.1	89.3	401	42	1	5	404	126	526	5.27e-273	757		N/A	MBP7529528.1 benzoate-CoA ligase family protein [Syntrophorhabdaceae bacterium]
Ga0105099_100697172	TDI56435.1	68.2	509	158	2	18	525	24	529	9.55e-247	697	1978231	Acidobacteria bacterium	TDI56435.1 benzoate-CoA ligase family protein [Acidobacteria bacterium]
Ga0105099_100767001	HAR95410.1	71.3	506	145	0	6	511	7	512	3.36e-278	775		N/A	HAR95410.1 benzoate-CoA ligase family protein [Deltaproteobacteria bacterium]
Ga0105099_101245171	MBP1699453.1	95.8	430	18	0	1	430	97	526	9.25e-314	862		N/A	MBP1699453.1 4-hydroxybenzoate--CoA ligase / benzoate--CoA ligase [Deltaproteobacteria bacterium]
Ga0105099_101391411	OGA61606.1	87.5	257	32	0	1	257	246	502	1.57e-161	468	1797501	Betaproteobacteria bacterium RIFCSPLOWO2_12_FULL_65_14	OGA61606.1 4-hydroxybenzoate--CoA ligase [Betaproteobacteria bacterium RIFCSPLOWO2_12_FULL_65_14]
Ga0105103_1000006832	MBP6973453.1	90.7	525	46	1	1	525	1	522	0	996	1811699;1852867	Syntrophorhabdus sp. PtaB.Bin027;Deltaproteobacteria bacterium ADurb.Bin135	MBP6973453.1 benzoate-CoA ligase family protein [Syntrophorhabdus sp.]
Ga0105103_1000069523	MBS1176359.1	91.3	484	42	0	1	484	52	535	0	894		N/A	MBS1176359.1 2-aminobenzoate-CoA ligase [Proteobacteria bacterium]
Ga0105103_1000071312	MBX6328271.1	83.6	537	88	0	8	544	7	543	0	916		N/A	MBX6328271.1 benzoate-CoA ligase family protein [Pseudolabrys sp.]
Ga0105103_100017988	TMH36058.1	72.9	521	138	1	24	541	11	531	3.2e-269	754	1891241	Betaproteobacteria bacterium	TMH36058.1 benzoate-CoA ligase family protein [Betaproteobacteria bacterium]
Ga0105103_100098894	OFW23180.1	72.4	453	107	1	1	453	84	518	3.89e-244	686	1797182	Acidobacteria bacterium RIFCSPLOWO2_02_FULL_65_29	OFW23180.1 4-hydroxybenzoate--CoA ligase [Acidobacteria bacterium RIFCSPLOWO2_02_FULL_65_29]
Ga0105103_100216682	MBP1734394.1	99.5	423	2	0	36	458	1	423	0	868		N/A	MBP1734394.1 4-hydroxybenzoate--CoA ligase / benzoate--CoA ligase [Deltaproteobacteria bacterium]
Ga0105103_100296591	MBS1178070.1	87.9	528	63	1	17	544	1	527	0	945		N/A	MBS1178070.1 benzoate-CoA ligase family protein [Proteobacteria bacterium]
Ga0105103_100784302	MBS0435396.1	86.3	373	51	0	1	373	156	528	1.02e-235	662		N/A	MBS0435396.1 benzoate-CoA ligase family protein [Proteobacteria bacterium]
Ga0105103_101781341	WP_183351541.1	92.6	326	24	0	1	326	187	512	5.71e-225	632	1506996	Desulfoprunum benzoelyticum	WP_183351541.1 benzoate-CoA ligase family protein [Desulfoprunum benzoelyticum]
Ga0105103_102546641	MBV8620669.1	71.8	301	83	2	1	299	1	301	2.33e-144	426		N/A	MBV8620669.1 benzoate-CoA ligase family protein [Curvibacter sp.]
Ga0105103_104934891	NTV85786.1	98.2	228	4	0	1	228	287	514	9.26e-160	462		N/A	NTV85786.1 benzoate-CoA ligase family protein [Burkholderiaceae bacterium]
Ga0105152_100019002	OPY76770.1	82.8	522	90	0	1	522	1	522	0	914	1811704	Syntrophorhabdus sp. PtaU1.Bin058	OPY76770.1 Benzoate--CoA ligase [Syntrophorhabdus sp. PtaU1.Bin058]
Ga0105152_100210431	MBP1733358.1	81	525	100	0	1	525	1	525	0	895		N/A	MBP1733358.1 4-hydroxybenzoate--CoA ligase / benzoate--CoA ligase [Deltaproteobacteria bacterium]
Ga0105155_10007042	HHP62199.1	82.6	547	95	0	1	547	5	551	0	942		N/A	HHP62199.1 benzoate-CoA ligase family protein [Candidatus Bathyarchaeota archaeon]
Ga0105158_100003123	HGJ22793.1	100	525	0	0	1	525	1	525	0	1070		N/A	HGJ22793.1 benzoate-CoA ligase family protein [Deltaproteobacteria bacterium]
Ga0105158_100025721	HHS27693.1	100	546	0	0	1	546	1	546	0	1120		N/A	HHS27693.1 benzoate-CoA ligase family protein [Candidatus Bathyarchaeota archaeon]
Ga0105158_100046712	HHS27962.1	100	548	0	0	1	548	1	548	0	1109		N/A	HHS27962.1 AMP-dependent synthetase [Candidatus Bathyarchaeota archaeon]
Ga0105158_10011891	HGJ23301.1	100	516	0	0	1	516	1	516	0	1051		N/A	HGJ23301.1 benzoate-CoA ligase family protein [Deltaproteobacteria bacterium]
Ga0105158_10028942	MBI4455905.1	61.7	549	202	5	1	542	12	559	3.88e-255	720		N/A	MBI4455905.1 AMP-binding protein [Acidobacteria bacterium]
Ga0105159_10018293	HGJ22793.1	99.8	525	1	0	1	525	1	525	0	1068		N/A	HGJ22793.1 benzoate-CoA ligase family protein [Deltaproteobacteria bacterium]
Ga0105162_10002812	HGL82165.1	100	520	0	0	1	520	1	520	0	1058		N/A	HGL82165.1 benzoate-CoA ligase family protein [Deltaproteobacteria bacterium]
Ga0105162_100035121	HGL81604.1	100	523	0	0	97	619	1	523	0	1070		N/A	HGL81604.1 benzoate-CoA ligase family protein [Deltaproteobacteria bacterium]
Ga0105162_100043613	HGM37189.1	100	531	0	0	1	531	1	531	0	1063		N/A	HGM37189.1 benzoate-CoA ligase family protein [Nitrososphaeria archaeon]
Ga0105162_10004364	HGM37180.1	100	537	0	0	1	537	1	537	0	1086		N/A	HGM37180.1 benzoate-CoA ligase family protein [Nitrososphaeria archaeon]
Ga0105162_10084062	HGL60138.1	99.8	548	1	0	1	548	1	548	0	1104		N/A	HGL60138.1 benzoate-CoA ligase family protein [Candidatus Bathyarchaeota archaeon]
Ga0105163_10000352	HGL82165.1	100	520	0	0	1	520	1	520	0	1058		N/A	HGL82165.1 benzoate-CoA ligase family protein [Deltaproteobacteria bacterium]
Ga0105163_100029421	HGL81604.1	100	523	0	0	97	619	1	523	0	1070		N/A	HGL81604.1 benzoate-CoA ligase family protein [Deltaproteobacteria bacterium]
Ga0105163_100035513	HGU39052.1	100	531	0	0	1	531	1	531	0	1063		N/A	HGU39052.1 benzoate-CoA ligase family protein [Nitrososphaeria archaeon]
Ga0105163_10003554	HGM37180.1	100	537	0	0	1	537	1	537	0	1086		N/A	HGM37180.1 benzoate-CoA ligase family protein [Nitrososphaeria archaeon]
Ga0105163_100131910	HGL60138.1	99.8	548	1	0	12	559	1	548	0	1103		N/A	HGL60138.1 benzoate-CoA ligase family protein [Candidatus Bathyarchaeota archaeon]
Ga0114918_100063617	MBE3100146.1	78.7	527	105	1	1	520	1	527	9.36e-305	843		N/A	MBE3100146.1 benzoate-CoA ligase family protein [Planctomycetes bacterium]
Ga0114918_101640811	MBW1667526.1	59.8	373	150	0	6	378	147	519	3.36e-159	468		N/A	MBW1667526.1 benzoate-CoA ligase family protein [Deltaproteobacteria bacterium]
Ga0114919_100202843	MBW1667526.1	72.2	511	140	2	9	518	10	519	2.09e-283	788		N/A	MBW1667526.1 benzoate-CoA ligase family protein [Deltaproteobacteria bacterium]
Ga0114919_101479432	MBM4019773.1	83.4	301	50	0	1	301	151	451	3.76e-183	523		N/A	MBM4019773.1 benzoate-CoA ligase family protein [Planctomycetes bacterium]
Ga0114919_102144691	WP_111436652.1	70.1	274	77	1	1	274	239	507	1.01e-136	405	34017	Rhodobium orientis	WP_111436652.1 benzoate-CoA ligase family protein [Rhodobium orientis]
Ga0114919_103066021	HFG32097.1	77.6	370	83	0	1	370	1	370	4.74e-206	586		N/A	HFG32097.1 benzoate-CoA ligase family protein [Planctomycetes bacterium]
Ga0114921_10000002496	UCF24351.1	100	538	0	0	1	538	1	538	0	1081	54061	Ralstonia sp.	UCF24351.1 MAG: AMP-binding protein [Ralstonia sp.]
Ga0114921_100010551	UCD71660.1	85.8	542	77	0	1	542	4	545	0	959	2282155	Syntrophobacterales bacterium	UCD71660.1 MAG: acyl-CoA synthetase [Syntrophobacterales bacterium]
Ga0114921_100378022	HGH08799.1	55.8	532	211	3	12	519	5	536	8.29e-218	623		N/A	HGH08799.1 benzoate-CoA ligase family protein [bacterium]
Ga0114921_101149601	MBE9569566.1	83.4	475	79	0	1	475	1	475	1.46e-305	843		N/A	MBE9569566.1 benzoate-CoA ligase family protein [Proteobacteria bacterium]
Ga0114921_101214312	MBU2499318.1	79.3	464	96	0	1	464	62	525	7.47e-270	752		N/A	MBU2499318.1 benzoate-CoA ligase family protein [Proteobacteria bacterium]
Ga0114921_101480401	MBU2607891.1	74.1	452	117	0	1	452	1	452	1.13e-255	716		N/A	MBU2607891.1 benzoate-CoA ligase family protein [Chloroflexi bacterium]
Ga0114930_10000002500	UCF24351.1	100	538	0	0	1	538	1	538	0	1081	54061	Ralstonia sp.	UCF24351.1 MAG: AMP-binding protein [Ralstonia sp.]
Ga0114930_1000121312	MBL8707487.1	73.5	529	138	1	1	527	1	529	8.08e-291	808		N/A	MBL8707487.1 benzoate-CoA ligase family protein [Rhodospirillales bacterium]
Ga0114930_100036809	MBM3565261.1	73.5	524	137	1	1	522	1	524	7.8e-284	790		N/A	MBM3565261.1 benzoate-CoA ligase family protein [Alphaproteobacteria bacterium]
Ga0114930_100048867	MBE3100146.1	77.9	530	110	1	1	523	1	530	1.13e-303	840		N/A	MBE3100146.1 benzoate-CoA ligase family protein [Planctomycetes bacterium]
Ga0114930_100164005	WP_137956632.1	99.8	423	1	0	1	423	112	534	1.07e-302	833	2502223	Burkholderia sp. 4M9327F10	WP_137956632.1 benzoate-CoA ligase family protein [Burkholderia sp. 4M9327F10]
Ga0114930_100617601	MBW1802094.1	59.8	483	194	0	1	483	44	526	1.49e-203	585		N/A	MBW1802094.1 benzoate-CoA ligase family protein [Deltaproteobacteria bacterium]
Ga0114930_100887081	MBN2239802.1	69.8	516	156	0	1	516	1	516	3.38e-276	770		N/A	MBN2239802.1 benzoate-CoA ligase family protein [Dehalococcoidales bacterium]
Ga0114930_101506561	MBW8778138.1	89.4	283	30	0	1	283	251	533	6.97e-177	509		N/A	MBW8778138.1 benzoate-CoA ligase family protein [Burkholderiales bacterium]
Ga0115026_100008967	MBP1733358.1	99.4	525	3	0	1	525	1	525	0	1071		N/A	MBP1733358.1 4-hydroxybenzoate--CoA ligase / benzoate--CoA ligase [Deltaproteobacteria bacterium]
Ga0115026_100031269	MBP1699453.1	100	449	0	0	1	449	95	543	0	927		N/A	MBP1699453.1 4-hydroxybenzoate--CoA ligase / benzoate--CoA ligase [Deltaproteobacteria bacterium]
Ga0115026_100031927	MBT9597602.1	89.6	318	33	0	1	318	208	525	2.73e-203	578		N/A	MBT9597602.1 benzoate-CoA ligase family protein [Vitreoscilla sp.]
Ga0115026_100036062	MBL0218187.1	79.3	531	110	0	21	551	17	547	2.51e-310	859		N/A	MBL0218187.1 benzoate-CoA ligase family protein [Myxococcales bacterium]
Ga0115026_100069663	OPY66997.1	69.8	524	158	0	1	524	1	524	2.8e-274	766	1811715	Syntrophorhabdaceae bacterium PtaU1.Bin034	OPY66997.1 4-hydroxybenzoate--CoA/benzoate--CoA ligase [Syntrophorhabdaceae bacterium PtaU1.Bin034]
Ga0115026_100184882	HEU41062.1	82.8	517	89	0	29	545	3	519	6.71e-314	867		N/A	HEU41062.1 benzoate-CoA ligase family protein [Betaproteobacteria bacterium]
Ga0115026_100189181	MBS1216722.1	99.6	518	2	0	1	518	15	532	0	1024		N/A	MBS1216722.1 benzoate-CoA ligase [Proteobacteria bacterium]
Ga0115026_100300742	MBX3604968.1	75	533	127	2	9	541	10	536	6.78e-283	789		N/A	MBX3604968.1 AMP-binding protein [Piscinibacter sp.]
Ga0115026_100340943	MBK9116823.1	76.4	534	126	0	10	543	4	537	1.32e-298	829		N/A	MBK9116823.1 AMP-binding protein [Betaproteobacteria bacterium]
Ga0115026_100641262	HEU41062.1	84.6	390	60	0	1	390	129	518	4.58e-239	671		N/A	HEU41062.1 benzoate-CoA ligase family protein [Betaproteobacteria bacterium]
Ga0115026_100802111	NTV33925.1	99.8	446	1	0	1	446	71	516	0	905		N/A	NTV33925.1 benzoate-CoA ligase family protein [Deltaproteobacteria bacterium]
Ga0115026_100826332	MBP1699453.1	91.4	382	33	0	1	382	149	530	1.73e-265	738		N/A	MBP1699453.1 4-hydroxybenzoate--CoA ligase / benzoate--CoA ligase [Deltaproteobacteria bacterium]
Ga0115026_100962952	TMH36058.1	84.3	325	51	0	1	325	208	532	1.06e-196	561	1891241	Betaproteobacteria bacterium	TMH36058.1 benzoate-CoA ligase family protein [Betaproteobacteria bacterium]
Ga0115026_101455551	MBP1699453.1	80.1	322	64	0	2	323	204	525	3.94e-201	572		N/A	MBP1699453.1 4-hydroxybenzoate--CoA ligase / benzoate--CoA ligase [Deltaproteobacteria bacterium]
Ga0115026_101883501	MBK6594877.1	88.6	255	29	0	4	258	9	263	2.66e-158	460		N/A	MBK6594877.1 benzoate-CoA ligase family protein [Burkholderiales bacterium]
Ga0115026_102524152	MBP1734394.1	76.8	375	86	1	1	374	1	375	8.26e-223	629		N/A	MBP1734394.1 4-hydroxybenzoate--CoA ligase / benzoate--CoA ligase [Deltaproteobacteria bacterium]
Ga0115026_102534091	MBI5068038.1	83.8	364	59	0	1	364	171	534	2.96e-223	630		N/A	MBI5068038.1 benzoate-CoA ligase family protein [Deltaproteobacteria bacterium]
Ga0115026_103183142	WP_046115139.1	82.7	248	43	0	1	248	278	525	1.96e-144	425	391953	Aquincola tertiaricarbonis	WP_046115139.1 benzoate-CoA ligase family protein [Aquincola tertiaricarbonis]
Ga0115026_103599121	HGP69034.1	94.1	341	20	0	1	341	171	511	2.89e-240	671		N/A	HGP69034.1 benzoate-CoA ligase family protein [Desulfobacterales bacterium]
Ga0115026_105589272	MBI3372690.1	82.4	245	43	0	1	245	279	523	5.97e-138	408		N/A	MBI3372690.1 benzoate-CoA ligase family protein [Betaproteobacteria bacterium]
Ga0115026_105736111	MBS1216722.1	76.7	283	66	0	1	283	139	421	3.46e-154	451		N/A	MBS1216722.1 benzoate-CoA ligase [Proteobacteria bacterium]
Ga0115026_105998401	TMH36058.1	85.3	278	41	0	1	278	186	463	6.75e-170	491	1891241	Betaproteobacteria bacterium	TMH36058.1 benzoate-CoA ligase family protein [Betaproteobacteria bacterium]
Ga0115026_106618721	HEU41062.1	82.6	265	46	0	1	265	74	338	1.33e-151	443		N/A	HEU41062.1 benzoate-CoA ligase family protein [Betaproteobacteria bacterium]
Ga0115026_107877051	MBP6540943.1	85.8	247	35	0	1	247	118	364	1.62e-151	442		N/A	MBP6540943.1 benzoate-CoA ligase family protein [Piscinibacter sp.]
Ga0116151_1000048234	MCB2024668.1	99.8	534	1	0	4	537	3	536	0	1074		N/A	MCB2024668.1 benzoate-CoA ligase family protein [Ottowia sp.]
Ga0116151_100007948	MCB1946538.1	100	528	0	0	1	528	1	528	0	1061		N/A	MCB1946538.1 benzoate-CoA ligase family protein [Thauera sp.]
Ga0116151_1000457713	MCB2024987.1	100	540	0	0	17	556	1	540	0	1077		N/A	MCB2024987.1 AMP-binding protein [Ottowia sp.]
Ga0116151_100092681	MCB9956930.1	98.5	265	4	0	8	272	256	520	2.53e-187	534		N/A	MCB9956930.1 benzoate-CoA ligase family protein [Caulobacterales bacterium]
Ga0116151_100186664	MCC0021584.1	99.1	539	5	0	6	544	1	539	0	1080		N/A	MCC0021584.1 AMP-binding protein [Nitratireductor sp.]
Ga0116151_100221441	MCB1448979.1	68.7	498	154	2	17	512	3	500	9.67e-256	717		N/A	MCB1448979.1 benzoate-CoA ligase family protein [Nitratireductor sp.]
Ga0116151_100273061	MCC2105656.1	99.7	390	1	0	1	390	1	390	1.41e-281	773		N/A	MCC2105656.1 benzoate-CoA ligase family protein [Hyphomicrobiales bacterium]
Ga0116151_100307582	MAS03906.1	84.6	889	137	0	1	889	27	915	0	1573		N/A	MAS03906.1 long-chain fatty acid--CoA ligase [Ahrensia sp.]
Ga0116151_101575161	MCB1535264.1	99.5	381	2	0	1	381	1	381	9.45e-273	755		N/A	MCB1535264.1 benzoate-CoA ligase family protein [Rhodoblastus sp.]
Ga0116162_100088083	MCB9956930.1	97.7	520	12	0	1	520	1	520	0	1026		N/A	MCB9956930.1 benzoate-CoA ligase family protein [Caulobacterales bacterium]
Ga0116162_100240133	MBI3155281.1	96.3	438	16	0	1	438	96	533	0	849		N/A	MBI3155281.1 benzoate-CoA ligase family protein [Burkholderiales bacterium]
Ga0116162_100308802	MCB2024987.1	99.4	540	3	0	17	556	1	540	0	1073		N/A	MCB2024987.1 AMP-binding protein [Ottowia sp.]
Ga0116162_100317582	OPY76770.1	77	521	120	0	1	521	1	521	5.21e-310	856	1811704	Syntrophorhabdus sp. PtaU1.Bin058	OPY76770.1 Benzoate--CoA ligase [Syntrophorhabdus sp. PtaU1.Bin058]
Ga0116162_100437682	MCB1435620.1	100	513	0	0	1	513	1	513	0	1035		N/A	MCB1435620.1 benzoate-CoA ligase family protein [Rhodobiaceae bacterium]
Ga0116162_100781042	MCB1946538.1	99.8	402	1	0	1	402	127	528	1.38e-291	804		N/A	MCB1946538.1 benzoate-CoA ligase family protein [Thauera sp.]
Ga0116162_101106471	MCB2033161.1	99.7	340	1	0	1	340	179	518	7.9e-249	693		N/A	MCB2033161.1 benzoate-CoA ligase family protein [Ottowia sp.]
Ga0116162_101598001	MCB1421072.1	95.7	328	14	0	1	328	70	397	1.41e-225	633		N/A	MCB1421072.1 benzoate-CoA ligase family protein [Nitratireductor sp.]
Ga0116163_10043235	MCB2024987.1	99.1	540	5	0	17	556	1	540	0	1067		N/A	MCB2024987.1 AMP-binding protein [Ottowia sp.]
Ga0116163_10253872	OPY76770.1	77	521	120	0	1	521	1	521	5.21e-310	856	1811704	Syntrophorhabdus sp. PtaU1.Bin058	OPY76770.1 Benzoate--CoA ligase [Syntrophorhabdus sp. PtaU1.Bin058]
Ga0116163_10325343	MCB1435620.1	100	404	0	0	1	404	110	513	6.92e-298	820		N/A	MCB1435620.1 benzoate-CoA ligase family protein [Rhodobiaceae bacterium]
Ga0116163_11158331	MCB2035774.1	100	336	0	0	1	336	68	403	4.79e-246	686		N/A	MCB2035774.1 benzoate-CoA ligase family protein [Ottowia sp.]
Ga0116163_11274141	MBI3155281.1	95.9	315	13	0	1	315	100	414	1.06e-220	621		N/A	MBI3155281.1 benzoate-CoA ligase family protein [Burkholderiales bacterium]
Ga0116164_100041489	MCB2033161.1	100	240	0	0	1	240	279	518	3.12e-169	487		N/A	MCB2033161.1 benzoate-CoA ligase family protein [Ottowia sp.]
Ga0116164_100106214	MCB1619177.1	100	936	0	0	1	936	1	936	0	1872		N/A	MCB1619177.1 kynureninase [Thiothrix sp.]
Ga0116164_100108174	MCB2024668.1	99.3	419	3	0	4	422	3	421	2.02e-307	845		N/A	MCB2024668.1 benzoate-CoA ligase family protein [Ottowia sp.]
Ga0116164_100355072	OPY76770.1	77	521	120	0	1	521	1	521	5.21e-310	856	1811704	Syntrophorhabdus sp. PtaU1.Bin058	OPY76770.1 Benzoate--CoA ligase [Syntrophorhabdus sp. PtaU1.Bin058]
Ga0116164_100506551	MCB1622503.1	100	457	0	0	1	457	71	527	0	927		N/A	MCB1622503.1 benzoate-CoA ligase family protein [Thiothrix sp.]
Ga0116164_100513712	MCB2024987.1	98.7	540	7	0	17	556	1	540	0	1065		N/A	MCB2024987.1 AMP-binding protein [Ottowia sp.]
Ga0116164_100723971	MCB1621933.1	100	567	0	0	1	567	288	854	0	1152		N/A	MCB1621933.1 benzoate-CoA ligase family protein [Thiothrix sp.]
Ga0116164_100999062	MBI3155281.1	96.1	384	15	0	1	384	150	533	7.74e-273	756		N/A	MBI3155281.1 benzoate-CoA ligase family protein [Burkholderiales bacterium]
Ga0116197_10217222	MBE0576582.1	95.7	325	14	0	1	325	208	532	5.86e-234	655		N/A	MBE0576582.1 benzoate-CoA ligase family protein [Desulfuromonadales bacterium]
Ga0116200_100000726	MCD6110222.1	99.8	545	1	0	2	546	1	545	0	1122	1906666	Thermoplasmata archaeon	MCD6110222.1 acyl-CoA synthetase [Thermoplasmata archaeon]
Ga0116200_100086455	HDM66954.1	100	544	0	0	1	544	1	544	0	1130		N/A	HDM66954.1 benzoate-CoA ligase family protein [Thermoplasmatales archaeon]
Ga0116200_100652812	RLF28331.1	99.8	544	1	0	1	544	1	544	0	1123	1906666	Thermoplasmata archaeon	RLF28331.1 acyl-CoA synthetase [Thermoplasmata archaeon]
Ga0116202_100003925	MBI5444635.1	74.6	524	132	1	1	524	1	523	1.09e-292	812		N/A	MBI5444635.1 benzoate-CoA ligase family protein [Deltaproteobacteria bacterium]
Ga0116202_100024603	OPY76770.1	82.8	522	90	0	1	522	1	522	0	912	1811704	Syntrophorhabdus sp. PtaU1.Bin058	OPY76770.1 Benzoate--CoA ligase [Syntrophorhabdus sp. PtaU1.Bin058]
Ga0116202_100540781	HID77858.1	82.7	323	56	0	1	323	200	522	2.46e-195	557		N/A	HID77858.1 benzoate-CoA ligase family protein [Planctomycetaceae bacterium]
Ga0116202_101575661	MBM3861892.1	89.8	352	36	0	7	358	151	502	2.03e-241	675		N/A	MBM3861892.1 benzoate-CoA ligase family protein [Verrucomicrobia bacterium]
Ga0116202_101959771	HGS97717.1	85.9	304	43	0	1	304	223	526	9.66e-191	545		N/A	HGS97717.1 benzoate-CoA ligase family protein [Planctomycetes bacterium]
Ga0116202_102442241	OGO06933.1	90.1	273	27	0	1	273	183	455	5.16e-177	507	1797633	Chloroflexi bacterium RBG_13_56_8b	OGO06933.1 4-hydroxybenzoate--CoA ligase [Chloroflexi bacterium RBG_13_56_8b]
Ga0123519_1000104049	HHS89997.1	100	526	0	0	1	526	1	526	0	1066		N/A	HHS89997.1 benzoate-CoA ligase family protein [Deltaproteobacteria bacterium]
Ga0123519_1000190812	HGC42702.1	100	540	0	0	21	560	1	540	0	1096		N/A	HGC42702.1 benzoate-CoA ligase family protein [Acidicaldus sp.]
Ga0123519_1000558114	HHS90159.1	100	517	0	0	1	517	1	517	0	1060		N/A	HHS90159.1 benzoate-CoA ligase family protein [Deltaproteobacteria bacterium]
Ga0123519_100055909	HGI32829.1	100	543	0	0	1	543	1	543	0	1115		N/A	HGI32829.1 benzoate-CoA ligase family protein [Euryarchaeota archaeon]
Ga0123519_1001323311	HFZ64616.1	100	533	0	0	1	533	1	533	0	1089		N/A	HFZ64616.1 benzoate-CoA ligase family protein [Planctomycetes bacterium]
Ga0123519_100204898	HHS53970.1	100	533	0	0	1	533	1	533	0	1083		N/A	HHS53970.1 benzoate-CoA ligase family protein [Ktedonobacter sp.]
Ga0123519_100247833	HGC42263.1	100	518	0	0	1	518	1	518	0	1016		N/A	HGC42263.1 benzoate-CoA ligase family protein [Acidicaldus sp.]
Ga0123519_100364261	HGY24137.1	100	547	0	0	1	547	4	550	0	1102		N/A	HGY24137.1 AMP-dependent synthetase [Candidatus Bathyarchaeota archaeon]
Ga0123519_100443653	HGX13778.1	100	518	0	0	1	518	1	518	0	1045		N/A	HGX13778.1 benzoate-CoA ligase family protein [Deltaproteobacteria bacterium]
Ga0123519_100562673	HGF27399.1	100	524	0	0	1	524	1	524	0	1065		N/A	HGF27399.1 benzoate-CoA ligase family protein [Deltaproteobacteria bacterium]
Ga0123519_100618373	HGF27387.1	100	526	0	0	1	526	1	526	0	1089		N/A	HGF27387.1 benzoate-CoA ligase family protein [Deltaproteobacteria bacterium]
Ga0123519_101277461	MBI2830044.1	59.8	517	206	2	11	526	12	527	4.18e-231	657		N/A	MBI2830044.1 benzoate-CoA ligase family protein [Chloroflexi bacterium]
Ga0129297_100015505	MBI2830044.1	61.3	530	204	1	1	530	1	529	2.49e-238	676		N/A	MBI2830044.1 benzoate-CoA ligase family protein [Chloroflexi bacterium]
Ga0129297_100021712	MBI2830044.1	65	525	178	3	6	530	12	530	1.98e-251	709		N/A	MBI2830044.1 benzoate-CoA ligase family protein [Chloroflexi bacterium]
Ga0129297_100021718	MBI2830044.1	62.4	505	187	3	1	505	32	533	1e-221	632		N/A	MBI2830044.1 benzoate-CoA ligase family protein [Chloroflexi bacterium]
Ga0129297_100036653	MBC8275239.1	87.3	521	66	0	1	521	1	521	0	941		N/A	MBC8275239.1 benzoate-CoA ligase family protein [Chloroflexi bacterium]
Ga0129297_100061485	MBW1802094.1	64.1	526	189	0	1	526	1	526	1.25e-249	703		N/A	MBW1802094.1 benzoate-CoA ligase family protein [Deltaproteobacteria bacterium]
Ga0129297_100751801	HFZ64616.1	76.5	353	83	0	1	353	1	353	1.15e-191	549		N/A	HFZ64616.1 benzoate-CoA ligase family protein [Planctomycetes bacterium]
Ga0129297_100812561	NQT31108.1	89	453	50	0	1	453	1	453	1.45e-305	842		N/A	NQT31108.1 benzoate-CoA ligase family protein [Deltaproteobacteria bacterium]
Ga0129297_101242671	OGO57941.1	88.1	402	48	0	1	402	89	490	1.38e-270	750	1797664	Chloroflexi bacterium RBG_19FT_COMBO_47_15	OGO57941.1 4-hydroxybenzoate--CoA ligase, partial [Chloroflexi bacterium RBG_19FT_COMBO_47_15]
Ga0129298_100885641	NQT31108.1	89.4	451	48	0	1	451	1	451	5.47e-307	845		N/A	NQT31108.1 benzoate-CoA ligase family protein [Deltaproteobacteria bacterium]
Ga0129298_101017451	MBU2607891.1	63.7	454	164	1	1	453	79	532	2.06e-218	622		N/A	MBU2607891.1 benzoate-CoA ligase family protein [Chloroflexi bacterium]
Ga0129298_101516901	OGO57941.1	86.5	363	49	0	1	363	142	504	5.19e-239	669	1797664	Chloroflexi bacterium RBG_19FT_COMBO_47_15	OGO57941.1 4-hydroxybenzoate--CoA ligase, partial [Chloroflexi bacterium RBG_19FT_COMBO_47_15]
Ga0136651_100037482	MBW2049664.1	100	528	0	0	1	528	1	528	0	1081		N/A	MBW2049664.1 benzoate-CoA ligase family protein [Deltaproteobacteria bacterium]
Ga0136651_100041392	HHH79993.1	100	545	0	0	1	545	1	545	0	1128		N/A	HHH79993.1 acyl-CoA synthetase [Thermoplasmatales archaeon]
Ga0136651_100050621	HHD16731.1	100	523	0	0	1	523	1	523	0	1077		N/A	HHD16731.1 acyl-CoA synthetase [Euryarchaeota archaeon]
Ga0136651_101078762	MBW2653624.1	100	384	0	0	1	384	140	523	1.87e-283	783		N/A	MBW2653624.1 benzoate-CoA ligase family protein [Deltaproteobacteria bacterium]
Ga0136651_101228141	MBT4875104.1	94.1	444	26	0	3	446	1	444	0	878		N/A	MBT4875104.1 benzoate-CoA ligase family protein [Desulfobacula sp.]
Ga0136653_1000071613	MBI5444635.1	74.6	524	132	1	1	524	1	523	1.09e-292	812		N/A	MBI5444635.1 benzoate-CoA ligase family protein [Deltaproteobacteria bacterium]
Ga0136653_100090386	MBM3861892.1	87.1	389	50	0	2	390	134	522	6.67e-259	721		N/A	MBM3861892.1 benzoate-CoA ligase family protein [Verrucomicrobia bacterium]
Ga0209013_100264753	MBW2706479.1	89.5	522	55	0	1	522	1	522	0	963		N/A	MBW2706479.1 benzoate-CoA ligase family protein [Deltaproteobacteria bacterium]
Ga0209013_101153271	TNF70674.1	87.7	398	49	0	3	400	121	518	1.14e-259	723	1978231	Acidobacteria bacterium	TNF70674.1 benzoate-CoA ligase family protein [Acidobacteria bacterium]
Ga0209013_101493322	MBE9569566.1	98.8	325	4	0	1	325	204	528	3.6e-243	678		N/A	MBE9569566.1 benzoate-CoA ligase family protein [Proteobacteria bacterium]
Ga0209013_101493332	MBE9569566.1	98.5	325	5	0	1	325	204	528	4.19e-242	676		N/A	MBE9569566.1 benzoate-CoA ligase family protein [Proteobacteria bacterium]
Ga0209013_103095021	HFC04879.1	76.5	281	65	1	1	281	203	482	1.26e-150	440		N/A	HFC04879.1 benzoate-CoA ligase family protein [Hyphomicrobiales bacterium]
JGI20130J15003_100040827	HGZ68804.1	92.3	520	40	0	1	520	1	520	0	988		N/A	HGZ68804.1 benzoate-CoA ligase family protein [Deltaproteobacteria bacterium]
JGI20130J15003_10013934	HGJ22793.1	91.2	524	46	0	1	524	2	525	0	1006		N/A	HGJ22793.1 benzoate-CoA ligase family protein [Deltaproteobacteria bacterium]
JGI20130J15003_100198516	HGX13778.1	98.8	518	6	0	1	518	1	518	0	1035		N/A	HGX13778.1 benzoate-CoA ligase family protein [Deltaproteobacteria bacterium]
JGI20130J15003_100199510	HGY24137.1	98.5	550	8	0	1	550	1	550	0	1095		N/A	HGY24137.1 AMP-dependent synthetase [Candidatus Bathyarchaeota archaeon]
JGI20130J15003_10179862	HGY24137.1	71.1	543	154	1	1	540	1	543	6.09e-295	820		N/A	HGY24137.1 AMP-dependent synthetase [Candidatus Bathyarchaeota archaeon]
JGI24019J35510_100009730	WP_012964629.1	62.4	513	189	3	5	513	5	517	2.08e-243	687	54261;589924	Ferroglobus placidus;Ferroglobus placidus DSM 10642	WP_012964629.1 benzoate-CoA ligase family protein [Ferroglobus placidus]
JGI24019J35510_100009741	MBU2607891.1	55.9	538	232	2	3	540	3	535	1.29e-219	629		N/A	MBU2607891.1 benzoate-CoA ligase family protein [Chloroflexi bacterium]
JGI24019J35510_10065452	WP_029307470.1	100	553	0	0	1	553	1	553	0	1112	119219	Cupriavidus metallidurans	WP_029307470.1 AMP-binding protein [Cupriavidus metallidurans]
JGI24019J35510_10151951	WP_029308108.1	100	361	0	0	1	361	189	549	3.59e-265	736	119219	Cupriavidus metallidurans	WP_029308108.1 benzoate-CoA ligase family protein [Cupriavidus metallidurans]
JGI24020J35080_1000063103	WP_012964629.1	62.6	513	188	3	5	513	5	517	4.43e-245	691	54261;589924	Ferroglobus placidus;Ferroglobus placidus DSM 10642	WP_012964629.1 benzoate-CoA ligase family protein [Ferroglobus placidus]
JGI24020J35080_1000063114	MBU2607891.1	55.8	538	233	2	3	540	3	535	6.01e-218	624		N/A	MBU2607891.1 benzoate-CoA ligase family protein [Chloroflexi bacterium]
JGI24020J35080_100033832	WP_202614544.1	49.2	532	260	6	5	526	8	539	1.37e-167	496	2528831	Halostella litorea	WP_202614544.1 acyl-CoA synthetase [Halostella litorea]
JGI24020J35080_10157411	MBU2607891.1	55	540	235	3	5	541	1	535	4.78e-212	609		N/A	MBU2607891.1 benzoate-CoA ligase family protein [Chloroflexi bacterium]
JGI24025J20009_1000000129	WP_113268341.1	94.5	561	31	0	1	561	1	561	0	1071	115553	Halomonas sulfidaeris	WP_113268341.1 AMP-binding protein [Halomonas sulfidaeris]
JGI24025J20009_1000002357	PCH73402.1	83.4	506	84	0	6	511	11	516	1.40e-313	864	1904441	Rhodobacteraceae bacterium	PCH73402.1 4-hydroxybenzoate--CoA ligase [Rhodobacteraceae bacterium]
JGI24025J20009_100014192	PCH73402.1	81.7	507	93	0	4	510	9	515	3.87e-304	840	1904441	Rhodobacteraceae bacterium	PCH73402.1 4-hydroxybenzoate--CoA ligase [Rhodobacteraceae bacterium]
JGI24025J20009_100019435	MCB1336267.1	84.5	509	79	0	1	509	1	509	0	879		N/A	MCB1336267.1 benzoate-CoA ligase family protein [Maritimibacter sp.]
JGI24025J20009_100272442	ADJ94003.1	67.8	487	157	0	7	493	30	516	6.78e-249	701	857391	Clostridia bacterium enrichment culture clone BF	ADJ94003.1 putative benzoate-CoA ligase BzlA, partial [Clostridia bacterium enrichment culture clone BF]
JGI24422J19971_100073642	TES84387.1	89.8	521	53	0	1	521	1	521	0	961	2026734	Dehalococcoidia bacterium	TES84387.1 benzoate-CoA ligase family protein [Dehalococcoidia bacterium]
JGI24422J19971_100076705	UCE35817.1	86.9	519	68	0	1	519	1	519	0	948	2026735	Deltaproteobacteria bacterium	UCE35817.1 MAG: benzoate-CoA ligase family protein [Deltaproteobacteria bacterium]
JGI24422J19971_100108727	MBN1255489.1	84.4	527	82	0	1	527	1	527	0	956		N/A	MBN1255489.1 benzoate-CoA ligase family protein [Deltaproteobacteria bacterium]
JGI24422J19971_100309603	UCE35817.1	80	460	92	0	3	462	3	462	1.65e-285	791	2026735	Deltaproteobacteria bacterium	UCE35817.1 MAG: benzoate-CoA ligase family protein [Deltaproteobacteria bacterium]
JGI24422J19971_100390663	MBC8275239.1	84.2	297	47	0	1	297	225	521	2.91e-186	533		N/A	MBC8275239.1 benzoate-CoA ligase family protein [Chloroflexi bacterium]
JGI24422J19971_100683962	MBW1667526.1	54.7	435	197	0	1	435	85	519	1.15e-172	504		N/A	MBW1667526.1 benzoate-CoA ligase family protein [Deltaproteobacteria bacterium]
JGI24422J19971_101067631	NQT31108.1	89.7	457	47	0	15	471	1	457	2.31e-311	857		N/A	NQT31108.1 benzoate-CoA ligase family protein [Deltaproteobacteria bacterium]
JGI24721J26819_1000158117	HGX13778.1	99.6	518	2	0	1	518	1	518	0	1041		N/A	HGX13778.1 benzoate-CoA ligase family protein [Deltaproteobacteria bacterium]
JGI24721J26819_100077186	HHS27962.1	98.2	548	10	0	1	548	1	548	0	1092		N/A	HHS27962.1 AMP-dependent synthetase [Candidatus Bathyarchaeota archaeon]
JGI24721J26819_100134053	HGJ22793.1	91.2	524	46	0	1	524	2	525	0	1006		N/A	HGJ22793.1 benzoate-CoA ligase family protein [Deltaproteobacteria bacterium]
JGI24721J26819_100156123	MBF6590297.1	69.1	537	163	2	33	566	1	537	8.19e-274	767		N/A	MBF6590297.1 benzoate-CoA ligase family protein [Ktedonobacterales bacterium]
JGI24721J26819_100156791	HGY24137.1	98.5	546	8	0	1	546	1	546	0	1088		N/A	HGY24137.1 AMP-dependent synthetase [Candidatus Bathyarchaeota archaeon]
JGI24721J26819_100180524	HGU75760.1	99.1	546	5	0	1	546	1	546	0	1110		N/A	HGU75760.1 benzoate-CoA ligase family protein [Candidatus Bathyarchaeota archaeon]
JGI24721J26819_100182454	HGC42702.1	100	540	0	0	1	540	1	540	0	1096		N/A	HGC42702.1 benzoate-CoA ligase family protein [Acidicaldus sp.]
JGI24721J26819_100349631	HGY24137.1	96	546	22	0	1	546	1	546	0	1056		N/A	HGY24137.1 AMP-dependent synthetase [Candidatus Bathyarchaeota archaeon]
JGI24724J26744_1000023532	WP_058261806.1	77.8	510	113	0	1	510	1	510	3.84e-300	830	53501	Thalassobius gelatinovorus	WP_058261806.1 benzoate-CoA ligase family protein [Thalassobius gelatinovorus]
JGI24724J26744_1000023629	NRB18571.1	87.2	539	69	0	1	539	1	539	0	974		N/A	NRB18571.1 AMP-binding protein [Rhodobacteraceae bacterium]
JGI24724J26744_100018432	WP_007120028.1	98.7	540	7	0	1	540	1	540	0	1073	225422;391624	Sulfitobacter indolifex;Sulfitobacter indolifex HEL-45	WP_007120028.1 AMP-binding protein [Sulfitobacter indolifex]
JGI24724J26744_100026965	WP_219514867.1	85.3	536	79	0	1	536	1	536	0	942	2862329	Mameliella sp. CS4	WP_219514867.1 AMP-binding protein [Mameliella sp. CS4]
JGI24724J26744_100123392	MBV1866870.1	92	511	41	0	1	511	1	511	0	965		N/A	MBV1866870.1 benzoate-CoA ligase family protein [Marinosulfonomonas sp.]
JGI24724J26744_100142211	WP_244426683.1	75.5	493	120	1	1	493	49	540	1.78e-277	773	716925	Ensifer sojae	WP_244426683.1 benzoate-CoA ligase family protein [Ensifer sojae]
JGI24724J26744_100194961	WP_227404807.1	99.6	565	2	0	1	565	1	565	0	1114	2832500	Halomonas sp. FeN2	WP_227404807.1 benzoate-CoA ligase family protein [Halomonas sp. FeN2]
JGI24724J26744_100205832	WP_093740902.1	98.7	540	7	0	1	540	1	540	0	1069	218672	Sulfitobacter delicatus	WP_093740902.1 AMP-binding protein [Sulfitobacter delicatus]
JGI24724J26744_100621502	PCH73402.1	83.5	364	60	0	2	365	152	515	3.11e-223	629	1904441	Rhodobacteraceae bacterium	PCH73402.1 4-hydroxybenzoate--CoA ligase [Rhodobacteraceae bacterium]
JGI24732J26686_10020994	EKO38002.1	94	503	30	0	1	503	49	551	0	958	1206767	Solidesulfovibrio magneticus str. Maddingley MBC34	EKO38002.1 acyl-CoA synthetase (AMP-forming)/AMP-acid ligase II [Solidesulfovibrio magneticus str. Maddingley MBC34]
JGI24732J26686_10071772	MBP7529528.1	99.4	526	3	0	1	526	1	526	0	1072		N/A	MBP7529528.1 benzoate-CoA ligase family protein [Syntrophorhabdaceae bacterium]
JGI24732J26686_10274721	MBN2400776.1	82.9	334	57	0	1	334	192	525	1.84e-208	591		N/A	MBN2400776.1 benzoate-CoA ligase family protein [Spirochaetes bacterium]
SRR1555744_201323	WP_007120028.1	99.4	540	3	0	1	540	1	540	0	1078	225422;391624	Sulfitobacter indolifex;Sulfitobacter indolifex HEL-45	WP_007120028.1 AMP-binding protein [Sulfitobacter indolifex]
SRR1555744_234764	HDZ82170.1	98.7	478	6	0	1	478	35	512	0	952		N/A	HDZ82170.1 benzoate-CoA ligase family protein [Roseobacter sp.]
SRR1555744_2608677	HDZ49528.1	100	558	0	0	1	558	1	558	0	1119		N/A	HDZ49528.1 benzoate-CoA ligase family protein [Halomonas sp.]
SRR1555744_598487	HDZ82170.1	100	512	0	0	1	512	1	512	0	1033		N/A	HDZ82170.1 benzoate-CoA ligase family protein [Roseobacter sp.]
SRR1555744_823835	HDZ71824.1	100	546	0	0	1	546	1	546	0	1073		N/A	HDZ71824.1 benzoate-CoA ligase family protein [Aurantimonas coralicida]
SRR1555748_11747	HDZ82170.1	100	512	0	0	1	512	1	512	0	1033		N/A	HDZ82170.1 benzoate-CoA ligase family protein [Roseobacter sp.]
SRR1555748_409564	HDZ49528.1	100	558	0	0	1	558	1	558	0	1119		N/A	HDZ49528.1 benzoate-CoA ligase family protein [Halomonas sp.]
SRR1633224_103231	WP_004632332.1	100	538	0	0	1	538	1	538	0	1087	329;1264675;2015562	Ralstonia pickettii;Ralstonia pickettii OR214;Ralstonia sp. PBBBR1	WP_004632332.1 AMP-binding protein [Ralstonia pickettii]
SRR1971621_119381	MBC8460579.1	79.6	481	98	0	1	481	1	481	2.44e-287	797		N/A	MBC8460579.1 benzoate-CoA ligase family protein [Deltaproteobacteria bacterium]
SRR1971621_364404	MBE9569566.1	98.1	528	10	0	1	528	1	528	0	1073		N/A	MBE9569566.1 benzoate-CoA ligase family protein [Proteobacteria bacterium]
SRR1971623_330757	MCD4720870.1	85	519	77	1	1	519	1	518	0	929		N/A	MCD4720870.1 benzoate-CoA ligase family protein [Desulfobacula sp.]
SRR1971623_665609	MCD4720870.1	82.9	510	86	1	1	510	1	509	0	885		N/A	MCD4720870.1 benzoate-CoA ligase family protein [Desulfobacula sp.]
SRR1976948_63104	NLT22203.1	96.2	342	13	0	1	342	175	516	2.01e-244	682		N/A	NLT22203.1 benzoate-CoA ligase family protein [Syntrophorhabdus sp.]
SRR1977249_178819	MBN2400776.1	82.5	411	72	0	1	411	1	411	4.88e-257	717		N/A	MBN2400776.1 benzoate-CoA ligase family protein [Spirochaetes bacterium]
SRR2132206_124379	OPY68069.1	74.3	498	128	0	2	499	28	525	6.01e-285	792	1811703	Syntrophorhabdus sp. PtaU1.Bin050	OPY68069.1 Benzoate--CoA ligase [Syntrophorhabdus sp. PtaU1.Bin050]
SRR2132206_301979	MBP6941802.1	86.9	518	68	0	1	518	1	518	0	939		N/A	MBP6941802.1 benzoate-CoA ligase family protein [Syntrophorhabdaceae bacterium]
SRR2133563_1168678	MBC2697931.1	90.3	518	50	0	1	518	1	518	0	964		N/A	MBC2697931.1 benzoate-CoA ligase family protein [ANME-2 cluster archaeon]
SRR2133563_1427141	TET85512.1	98.6	363	5	0	1	363	162	524	2.19e-272	754	2049433	Desulfobacteraceae bacterium	TET85512.1 benzoate-CoA ligase family protein [Desulfobacteraceae bacterium]
SRR2133563_1513443	MBC8460579.1	80.1	523	104	0	14	536	1	523	0	872		N/A	MBC8460579.1 benzoate-CoA ligase family protein [Deltaproteobacteria bacterium]
SRR2133565_169928	MCD4799744.1	88.2	306	36	0	1	306	213	518	3.39e-201	571		N/A	MCD4799744.1 benzoate-CoA ligase family protein [Methanosarcinales archaeon]
SRR2133565_333947	MBC8460579.1	80.1	523	104	0	14	536	1	523	0	874		N/A	MBC8460579.1 benzoate-CoA ligase family protein [Deltaproteobacteria bacterium]
SRR2133565_365494	MBE9569566.1	98.5	406	6	0	1	406	123	528	2.14e-303	834		N/A	MBE9569566.1 benzoate-CoA ligase family protein [Proteobacteria bacterium]
SRR2133566_118128	MBE9569566.1	98.3	469	8	0	1	469	1	469	0	958		N/A	MBE9569566.1 benzoate-CoA ligase family protein [Proteobacteria bacterium]
SRR2133566_208807	MCD4799744.1	97.4	343	9	0	1	343	176	518	2.2e-249	694		N/A	MCD4799744.1 benzoate-CoA ligase family protein [Methanosarcinales archaeon]
SRR2133847_1041331	MBC8460579.1	79.9	473	95	0	1	473	51	523	4.33e-285	791		N/A	MBC8460579.1 benzoate-CoA ligase family protein [Deltaproteobacteria bacterium]
SRR2133847_1045229	KUJ85457.1	73	366	99	0	1	366	12	377	1.13e-192	552	1685379	Ruegeria marisrubri	KUJ85457.1 4-hydroxybenzoate--CoA ligase [Ruegeria marisrubri]
SRR2133847_1240231	MBE9569566.1	98.3	528	9	0	1	528	1	528	0	1073		N/A	MBE9569566.1 benzoate-CoA ligase family protein [Proteobacteria bacterium]
SRR2133847_1311219	MCD4799744.1	91.8	478	39	0	1	478	1	478	0	900		N/A	MCD4799744.1 benzoate-CoA ligase family protein [Methanosarcinales archaeon]
SRR2133847_875408	WP_180096141.1	100	558	0	0	1	558	1	558	0	1126	2729618	Halomonas sedimenti	WP_180096141.1 benzoate-CoA ligase family protein [Halomonas sedimenti]
SRR2133850_8553	MBE9569566.1	98.3	471	8	0	1	471	1	471	0	961		N/A	MBE9569566.1 benzoate-CoA ligase family protein [Proteobacteria bacterium]
SRR2133851_259946	MBE9569566.1	98.2	487	9	0	1	487	42	528	0	986		N/A	MBE9569566.1 benzoate-CoA ligase family protein [Proteobacteria bacterium]
SRR2133851_521039	MCD4799744.1	92.9	452	32	0	1	452	1	452	1.21e-314	864		N/A	MCD4799744.1 benzoate-CoA ligase family protein [Methanosarcinales archaeon]
SRR2133851_812052	MBC8460579.1	79	523	110	0	14	536	1	523	1.36e-314	868		N/A	MBC8460579.1 benzoate-CoA ligase family protein [Deltaproteobacteria bacterium]
SRR2133852_1417604	MBE9569566.1	98.6	500	7	0	1	500	29	528	0	1020		N/A	MBE9569566.1 benzoate-CoA ligase family protein [Proteobacteria bacterium]
SRR2133852_1422602	MBC8460579.1	79.7	433	88	0	14	446	1	433	7.18e-259	723		N/A	MBC8460579.1 benzoate-CoA ligase family protein [Deltaproteobacteria bacterium]
SRR2133852_649226	MCD4799744.1	91.9	507	41	0	1	507	12	518	0	958		N/A	MCD4799744.1 benzoate-CoA ligase family protein [Methanosarcinales archaeon]
SRR3715698_270410	CAB1061744.1	92.4	462	35	0	1	462	46	507	0	878	698986	Olavius sp. associated proteobacterium Delta 1	CAB1061744.1 Acetyl-CoA synthetase (EC [Olavius sp. associated proteobacterium Delta 1]
SRR3715698_3862788	RLA26516.1	96.7	305	10	0	1	305	195	499	1.94e-212	599	1913989	Gammaproteobacteria bacterium	RLA26516.1 benzoate-CoA ligase family protein [Gammaproteobacteria bacterium]
SRR3715698_4263603	MBE9569566.1	97.9	383	8	0	1	383	1	383	2.57e-277	767		N/A	MBE9569566.1 benzoate-CoA ligase family protein [Proteobacteria bacterium]
SRR3715698_4340429	HFH03213.1	72.4	319	88	0	1	319	95	413	2.4e-178	509		N/A	HFH03213.1 benzoate-CoA ligase family protein [Deltaproteobacteria bacterium]
SRR3715698_4648382	MBW2470071.1	90.6	404	38	0	1	404	74	477	3.66e-275	761		N/A	MBW2470071.1 benzoate-CoA ligase family protein [Deltaproteobacteria bacterium]
SRR3715698_5066553	MCD6393602.1	90.2	306	30	0	1	306	215	520	4.54e-200	568		N/A	MCD6393602.1 benzoate-CoA ligase family protein [Planctomycetes bacterium]
SRR3715698_558494	MBT8373109.1	80.3	524	103	0	1	524	1	524	0	875		N/A	MBT8373109.1 benzoate-CoA ligase family protein [Deltaproteobacteria bacterium]
SRR3715698_5887382	MBW1775277.1	98.3	525	9	0	22	546	1	525	0	1040		N/A	MBW1775277.1 benzoate-CoA ligase family protein [Deltaproteobacteria bacterium]
SRR3715698_603151	MBM4019773.1	78.7	314	67	0	1	314	138	451	1.93e-181	519		N/A	MBM4019773.1 benzoate-CoA ligase family protein [Planctomycetes bacterium]
SRR3715698_7830744	MBC8875442.1	73.3	315	84	0	2	316	80	394	3.97e-169	490		N/A	MBC8875442.1 benzoate-CoA ligase family protein [Planctomycetes bacterium]
SRR3715698_8464640	UCD71660.1	85.3	545	80	0	1	545	1	545	0	961	2282155	Syntrophobacterales bacterium	UCD71660.1 MAG: acyl-CoA synthetase [Syntrophobacterales bacterium]
SRR3715698_8992016	UCE35817.1	89.2	508	55	0	4	511	3	510	0	959	2026735	Deltaproteobacteria bacterium	UCE35817.1 MAG: benzoate-CoA ligase family protein [Deltaproteobacteria bacterium]
SRR3715698_9113538	MBC2697931.1	95.8	288	12	0	1	288	227	514	4.08e-204	577		N/A	MBC2697931.1 benzoate-CoA ligase family protein [ANME-2 cluster archaeon]
SRR3715733_10104072	MBL7203942.1	94.2	433	25	0	1	433	1	433	3.14e-299	825		N/A	MBL7203942.1 benzoate-CoA ligase family protein [Desulfobacteraceae bacterium]
SRR3715733_3034445	MBW8041550.1	91.5	517	44	0	1	517	1	517	0	952		N/A	MBW8041550.1 benzoate-CoA ligase family protein [Planctomycetes bacterium]
SRR3715733_4781355	CAB1061744.1	92.1	504	40	0	1	504	1	504	0	948	698986	Olavius sp. associated proteobacterium Delta 1	CAB1061744.1 Acetyl-CoA synthetase (EC [Olavius sp. associated proteobacterium Delta 1]
SRR3715733_4955120	MBE9569566.1	98.1	469	9	0	1	469	1	469	0	956		N/A	MBE9569566.1 benzoate-CoA ligase family protein [Proteobacteria bacterium]
SRR3715733_5485294	MBL7154002.1	87.9	455	55	0	1	455	1	455	1.54e-300	829		N/A	MBL7154002.1 benzoate-CoA ligase family protein [Phycisphaerae bacterium]
SRR3715733_5542496	UCG57729.1	92	374	30	0	4	377	147	520	1.35e-253	707	2052180	Phycisphaerales bacterium	UCG57729.1 MAG: benzoate-CoA ligase family protein [Phycisphaerales bacterium]
SRR3715733_8526104	HGS17585.1	75.2	520	129	0	8	527	9	528	2.26e-300	832		N/A	HGS17585.1 benzoate-CoA ligase family protein [Deltaproteobacteria bacterium]
SRR3715733_9782944	MBT8373109.1	86.9	360	47	0	2	361	163	522	1.38e-233	655		N/A	MBT8373109.1 benzoate-CoA ligase family protein [Deltaproteobacteria bacterium]
SRR5396644_227102	MBI2988018.1	81.9	425	77	0	1	425	101	525	3.59e-264	737		N/A	MBI2988018.1 benzoate-CoA ligase family protein [Deltaproteobacteria bacterium]
SRR5396644_277564	OLC73019.1	84.6	506	76	1	4	509	5	508	0	892	1805118	Deltaproteobacteria bacterium 13_1_40CM_4_54_4	OLC73019.1 4-hydroxybenzoate--CoA ligase [Deltaproteobacteria bacterium 13_1_40CM_4_54_4]
SRR5396644_284759	MBX3456433.1	68.4	538	167	2	11	546	7	543	2.59e-266	748		N/A	MBX3456433.1 AMP-binding protein [Ferrovibrio sp.]
SRR5396644_415996	OLC73019.1	83.5	412	66	1	1	412	1	410	5.85e-261	726	1805118	Deltaproteobacteria bacterium 13_1_40CM_4_54_4	OLC73019.1 4-hydroxybenzoate--CoA ligase [Deltaproteobacteria bacterium 13_1_40CM_4_54_4]
SRR5396644_434589	MAG95457.1	72.2	528	146	1	1	528	1	527	9.06e-270	754		N/A	MAG95457.1 4-hydroxybenzoate--CoA ligase [Rhodospirillaceae bacterium]
SRR5396644_439097	OGQ53931.1	79	476	100	0	1	476	12	487	4.15e-289	801	1797874	Deltaproteobacteria bacterium RIFCSPLOWO2_02_56_12	OGQ53931.1 4-hydroxybenzoate--CoA ligase [Deltaproteobacteria bacterium RIFCSPLOWO2_02_56_12]
SRR5396644_540153	MBI4488396.1	81.2	510	96	0	4	513	1	510	0	912		N/A	MBI4488396.1 benzoate-CoA ligase family protein [Deltaproteobacteria bacterium]
SRR5396644_619518	MAF46982.1	67.9	389	122	1	71	459	1	386	1.84e-194	560		N/A	MAF46982.1 benzoate--CoA ligase [Rhodospirillaceae bacterium]
